# Supplementary material for: Flow-Induced Yap/Taz Signaling Balances Endothelial and Hematopoietic Stem Cell Fates
Source: bioRxiv. 2026 Jun 23:2026.06.20.733393. Preprint. [Version 1] doi: 10.64898/2026.06.20.733393 (PMC13374368; doi:10.64898/2026.06.20.733393)
Supplement: Supplement 1 [file media-1.xlsx]

## Sheet: Sheet1
ID	Description	setSize	enrichmentScore	NES	pvalue	p.adjust	qvalue	rank	leading_edge	core_enrichment	go_plain_english	core_enrichment_symbols
GO:0006805	GO:0006805	42	-0.110254	-0.414883	0.996942	0.999998	0.9356	16417	tags=14%, list=89%, signal=2%	563369/565319/767695/323424/664699/100034406	xenobiotic metabolic process	cyp2r1/ahrrb/zgc:153372/sult1st1/as3mt/cyp2p7
GO:0140962	GO:0140962	12	-0.132263	-0.365091	1	1	0.935602	16008	tags=50%, list=87%, signal=7%	260350/559080/449777/373089/552960/556597	multicellular organismal-level chemical homeostasis	has2/cftr/glrx3/tjp3/cybrd1/bloc1s1
GO:0030534	GO:0030534	11	0.138169	0.342652	0.998288	1	0.935602	15898	tags=100%, list=86%, signal=14%	557301/558708/570445/100149042/799423/678575/799350/796595/394037/571485/557659	adult behavior	cart3/gabbr1b/gja5b/agrp/cart4/chrna2a/si:ch211-191i18.4/asip2b/cct8/tdp1/btbd9
GO:0090382	GO:0090382	12	-0.146531	-0.404476	0.994949	0.998937	0.934608	15745	tags=42%, list=85%, signal=6%	373104/324307/406287/450074/449549	phagosome maturation	rab14/atp6v0a1a/slc37a2/rab34a/zgc:100918
GO:0001845	GO:0001845	10	-0.146515	-0.383505	0.997608	0.999998	0.9356	15745	tags=40%, list=85%, signal=6%	373104/324307/450074/449549	phagolysosome assembly	rab14/atp6v0a1a/rab34a/zgc:100918
GO:0033555	GO:0033555	13	-0.150391	-0.42389	0.997429	0.999998	0.9356	15674	tags=77%, list=85%, signal=12%	58118/791526/100134982/492507/368367/613239/562171/553740/322473/407621	multicellular organismal response to stress	bdnf/prl/kiss1/crhb/hsd20b2/hcrt/nr3c2/nr3c1/lpar5a/disc1
GO:0030214	GO:0030214	8	-0.153279	-0.373881	1	1	0.935602	15620	tags=25%, list=85%, signal=4%	567869/566851	hyaluronan catabolic process	hyal2a/cemip2
GO:0071875	GO:0071875	28	-0.154911	-0.521747	0.970027	0.99059	0.926799	15593	tags=96%, list=85%, signal=15%	503566/503565/100001828/561993/492486/378719/266751/100037315/503564/792634/101882850/282554/558248/282557/266750/798498/266754/561773/378718/557259/30281/797538/568614/565838/335257/100149100/792519	adrenergic receptor signaling pathway	drd4-rs/drd4b/htr1aa/zgc:162592/adra1bb/drd2b/adra2b/adrb2b/drd4a/drd1a/htr4/drd3/adrb3a/drd2a/adra2a/adra1aa/adra2da/hrh3/drd2l/adra1ab/npy/htr1ab/adra1d/adrb2a/lmbrd2b/adra1ba/adrb3b
GO:0050818	GO:0050818	13	0.166667	0.428561	0.986949	0.996422	0.932254	15373	tags=100%, list=83%, signal=17%	768180/100000935/325881/100322009/321545/563663/378986/558477/282671/322691/557578/325540/337132	regulation of coagulation	pros1/cpb2/f2/gp9/serpinc1/serpinf2b/fga/f2r/f7i/plg/anxa5a/sppl2/anxa5b
GO:0046660	GO:0046660	23	-0.177505	-0.57771	0.944297	0.979083	0.916032	15176	tags=100%, list=82%, signal=18%	562822/393229/387259/561569/334183/402917/402920/565271/402962/195820/493624/334191/30554/30529/30390/436682/555655/571106/566758/492520/557103/393220	female sex differentiation	bmpr2a/rbpms2b/figla/igf3/bmp15/lhb/lhcgr/gper1/lhfpl2a/fshr/amh/ythdf3/pla2g4aa/sox3/cyp19a1a/rbpms2a/bmpr2b/tfam/brca2/pgrmc1/u2af2a/ythdf2
GO:0008585	GO:0008585	18	-0.177457	-0.541713	0.960212	0.985994	0.922498	15176	tags=100%, list=82%, signal=18%	562822/387259/561569/402917/402920/565271/195820/493624/334191/30554/30529/30390/555655/571106/566758/492520/393220	female gonad development	bmpr2a/figla/igf3/lhb/lhcgr/gper1/fshr/amh/ythdf3/pla2g4aa/sox3/cyp19a1a/bmpr2b/tfam/brca2/pgrmc1/ythdf2
GO:0046545	GO:0046545	19	-0.177467	-0.551203	0.962366	0.986188	0.92268	15176	tags=100%, list=82%, signal=18%	562822/387259/561569/402917/402920/565271/402962/195820/493624/334191/30554/30529/30390/555655/571106/566758/492520/393220	development of primary female sexual characteristics	bmpr2a/figla/igf3/lhb/lhcgr/gper1/lhfpl2a/fshr/amh/ythdf3/pla2g4aa/sox3/cyp19a1a/bmpr2b/tfam/brca2/pgrmc1/ythdf2
GO:0050830	GO:0050830	13	-0.177789	-0.501113	0.979434	0.994118	0.930099	15169	tags=85%, list=82%, signal=15%	791704/402837/560309/751714/798787/559821/100322265/100003397/30558/403145/550290	defense response to Gram-positive bacterium	zgc:153759/hamp/hist1h2a1/zgc:153631/rnasel3/zgc:162941/lygl2/rnasel2/pax9/myd88/ppp1r11
GO:0009651	GO:0009651	8	0.180615	0.412662	0.996479	0.999968	0.935573	15115	tags=100%, list=82%, signal=18%	558704/563818/387526/563962/562904/100000322/403028/30331	response to salt stress	slc26a6/slc26a4/ca2/slc26a3.1/slc9a2/trpv6/slc31a1/cahz
GO:0007214	GO:0007214	15	-0.195388	-0.560035	0.949062	0.981785	0.91856	14845	tags=100%, list=80%, signal=20%	393704/100034520/556202/553402/550520/559693/799124/100150704/768183/100008568/555242/327650/560267/101885196	gamma-aminobutyric acid signaling pathway	gabra6a/shisa7b/gabrg1/gabrg2/gabra4/gabra6b/gabra5/gabra2a/gabra1/celsr3/foxp2/gnai2b/gabbr2/gpr156
GO:0045807	GO:0045807	8	-0.196995	-0.480515	0.974654	0.991879	0.928004	14814	tags=88%, list=80%, signal=17%	768194/561345/387365/559931/245697/573376/368323	positive regulation of endocytosis	pick1/flot1a/gpc3/vtg2/flot1b/hspa8/si:ch211-204c21.1
GO:0007130	GO:0007130	8	-0.205077	-0.500228	0.963134	0.986365	0.922846	14665	tags=88%, list=80%, signal=18%	557000/436630/553132/108180085/402797/751663/393554	synaptonemal complex assembly	sycp2/hormad1/syce2/si:ch211-199g17.9/sycp1/bag6l/trip13
GO:0070193	GO:0070193	8	-0.205077	-0.500228	0.963134	0.986365	0.922846	14665	tags=88%, list=80%, signal=18%	557000/436630/553132/108180085/402797/751663/393554	synaptonemal complex organization	sycp2/hormad1/syce2/si:ch211-199g17.9/sycp1/bag6l/trip13
GO:0071678	GO:0071678	7	-0.208971	-0.493585	0.969027	0.990038	0.926282	14593	tags=100%, list=79%, signal=21%	405902/555911/30250/569360/353246/30192	olfactory bulb axon guidance	nrp2b/npr1b/sema3d/dcc/nrp1a/ntn1b
GO:0106300	GO:0106300	4	-0.21257	-0.40784	0.997802	0.999998	0.9356	14526	tags=50%, list=79%, signal=11%	570582/560402	protein-DNA covalent cross-linking repair	vcpip1/hmces
GO:1902667	GO:1902667	11	-0.219594	-0.593104	0.930622	0.973813	0.911102	14398	tags=100%, list=78%, signal=22%	373870/58216/373869/558137/378723/436682/799901/394196/368439/353246	regulation of axon guidance	vax1/atoh7/vax2/col15a1b/sox2/rbpms2a/reep1/nop56/mycbp2/nrp1a
GO:0007084	GO:0007084	5	-0.222885	-0.463076	0.988688	0.99704	0.932833	14336	tags=60%, list=78%, signal=13%	393130/352907/559540	mitotic nuclear membrane reassembly	reep3b/tmpoa/bmb
GO:0101024	GO:0101024	5	-0.222885	-0.463076	0.988688	0.99704	0.932833	14336	tags=60%, list=78%, signal=13%	393130/352907/559540	mitotic nuclear membrane organization	reep3b/tmpoa/bmb
GO:0032507	GO:0032507	8	-0.224115	-0.546665	0.940092	0.977555	0.914603	14314	tags=88%, list=78%, signal=20%	393613/497306/399645/325167/373129/325464/334189	maintenance of protein location in cell	kdelr3/sorl1/insig2/ankrd13c/kdelr2a/kdelr2b/insig1
GO:0035437	GO:0035437	7	-0.224102	-0.529326	0.95354	0.984591	0.921186	14314	tags=71%, list=78%, signal=16%	399645/325167/373129/325464/334189	maintenance of protein localization in endoplasmic reticulum	insig2/ankrd13c/kdelr2a/kdelr2b/insig1
GO:0072595	GO:0072595	7	-0.224102	-0.529326	0.95354	0.984591	0.921186	14314	tags=71%, list=78%, signal=16%	399645/325167/373129/325464/334189	maintenance of protein localization in organelle	insig2/ankrd13c/kdelr2a/kdelr2b/insig1
GO:0019755	GO:0019755	7	-0.232563	-0.54931	0.942478	0.978685	0.91566	14158	tags=100%, list=77%, signal=23%	100151479/387526/559284/405771/326634/30331	one-carbon compound transport	si:dkey-183c6.7/ca2/aqp1a.2/rhag/slc14a2/cahz
GO:0015670	GO:0015670	4	-0.232525	-0.446127	0.995604	0.999395	0.935036	14158	tags=100%, list=77%, signal=23%	387526/559284/30331	carbon dioxide transport	ca2/aqp1a.2/cahz
GO:0036368	GO:0036368	5	-0.245336	-0.509722	0.970588	0.990835	0.927028	13922	tags=40%, list=75%, signal=10%	767643/550406	cone photoresponse recovery	eml1/grk1b
GO:0051877	GO:0051877	8	-0.252048	-0.6148	0.896313	0.959638	0.89784	13799	tags=100%, list=75%, signal=25%	557491/393134/678551/393269/553408/259187/768303	pigment granule aggregation in cell center	bbs7/mkks/ttc8/bbs5/smtlb/bbs2/bbs4
GO:1900745	GO:1900745	5	0.258351	0.516272	0.983929	0.995642	0.931525	13681	tags=100%, list=74%, signal=26%	65239/564348/100150233/678542/799556	positive regulation of p38MAPK cascade	map2k6/lepb/lepa/rell2/rell1
GO:0071881	GO:0071881	23	-0.258875	-0.842539	0.702918	0.900209	0.842238	13677	tags=100%, list=74%, signal=26%	503565/100001828/492486/378719/266751/100037315/503564/792634/101882850/282554/558248/282557/266750/798498/266754/378718/557259/797538/568614/565838/100149100/792519	adenylate cyclase-inhibiting adrenergic receptor signaling pathway	drd4b/htr1aa/adra1bb/drd2b/adra2b/adrb2b/drd4a/drd1a/htr4/drd3/adrb3a/drd2a/adra2a/adra1aa/adra2da/drd2l/adra1ab/htr1ab/adra1d/adrb2a/adra1ba/adrb3b
GO:0042816	GO:0042816	4	-0.258663	-0.496275	0.986813	0.996422	0.932254	13676	tags=50%, list=74%, signal=13%	791775/402868	vitamin B6 metabolic process	pdxka/pnpo
GO:0071322	GO:0071322	7	-0.270582	-0.639111	0.880531	0.953211	0.891827	13457	tags=100%, list=73%, signal=27%	406473/378727/553281/556925/799782/325033	cellular response to carbohydrate stimulus	pck2/pck1/abcc8/rfx6/slc39a14/ptprn2
GO:0071326	GO:0071326	7	-0.270582	-0.639111	0.880531	0.953211	0.891827	13457	tags=100%, list=73%, signal=27%	406473/378727/553281/556925/799782/325033	cellular response to monosaccharide stimulus	pck2/pck1/abcc8/rfx6/slc39a14/ptprn2
GO:0071331	GO:0071331	7	-0.270582	-0.639111	0.880531	0.953211	0.891827	13457	tags=100%, list=73%, signal=27%	406473/378727/553281/556925/799782/325033	cellular response to hexose stimulus	pck2/pck1/abcc8/rfx6/slc39a14/ptprn2
GO:0071333	GO:0071333	7	-0.270582	-0.639111	0.880531	0.953211	0.891827	13457	tags=100%, list=73%, signal=27%	406473/378727/553281/556925/799782/325033	cellular response to glucose stimulus	pck2/pck1/abcc8/rfx6/slc39a14/ptprn2
GO:0032196	GO:0032196	9	-0.277609	-0.697159	0.856132	0.947732	0.8867	13328	tags=100%, list=72%, signal=28%	553522/368200/557999/30590/100329788/570182/553222/103911503	transposition	tdrd1/piwil1/tdrd5/tp53/si:ch73-217n20.1/pgbd5/tdrd9/si:ch211-196c10.15
GO:0015879	GO:0015879	4	-0.282035	-0.541116	0.96044	0.986025	0.922527	13245	tags=100%, list=72%, signal=28%	393822/100000685/393833	carnitine transport	slc22a4/slc22a5/slc25a20
GO:0045833	GO:0045833	4	-0.284963	-0.546734	0.958242	0.985586	0.922117	13191	tags=100%, list=72%, signal=28%	100005455/570606/560257	negative regulation of lipid metabolic process	etfbkmt/wdtc1/dcaf5
GO:0052803	GO:0052803	5	-0.285087	-0.592309	0.938914	0.976533	0.913647	13189	tags=100%, list=72%, signal=29%	556744/394052/266721/445242	imidazole-containing compound metabolic process	uroc1/ftcd/trh/hnmt
GO:0052805	GO:0052805	4	-0.285071	-0.546942	0.958242	0.985586	0.922117	13189	tags=100%, list=72%, signal=29%	556744/394052/445242	imidazole-containing compound catabolic process	uroc1/ftcd/hnmt
GO:0035462	GO:0035462	7	-0.289945	-0.684844	0.847345	0.945214	0.884345	13100	tags=100%, list=71%, signal=29%	338101/30145/100004956/30399/30615/30510	determination of left/right asymmetry in diencephalon	spaw/lft1/cdx1b/tbxta/acvr1l/tcf7l2
GO:0035545	GO:0035545	7	-0.289945	-0.684844	0.847345	0.945214	0.884345	13100	tags=100%, list=71%, signal=29%	338101/30145/100004956/30399/30615/30510	determination of left/right asymmetry in nervous system	spaw/lft1/cdx1b/tbxta/acvr1l/tcf7l2
GO:0007213	GO:0007213	6	-0.290905	-0.650828	0.876106	0.951557	0.890279	13082	tags=100%, list=71%, signal=29%	571679/352938/100150701/561491/493613	G protein-coupled acetylcholine receptor signaling pathway	chrm3a/chrm2a/chrm4a/chrm5b/gna11b
GO:0045003	GO:0045003	7	-0.294609	-0.695861	0.831858	0.938091	0.877681	13014	tags=100%, list=71%, signal=29%	450081/100006685/553953/394119/554171/406487	double-strand break repair via synthesis-dependent strand annealing	rad51c/fancm/dmc1/rad54l/rad52/rad51
GO:0021982	GO:0021982	6	-0.296274	-0.66284	0.869469	0.950253	0.889059	12983	tags=100%, list=70%, signal=30%	492496/30260/378723/566632/30253	pineal gland development	nr2e3/noto/sox2/med12/tbx2b
GO:1901655	GO:1901655	12	0.258158	0.652854	0.879538	0.953211	0.891827	12921	tags=92%, list=70%, signal=27%	100005416/449674/406473/562469/378727/402837/393608/570410/541413/559080/562171	cellular response to ketone	ptger4b/park7/pck2/ptger4a/pck1/hamp/ptger2a/ptger2b/slc39a9/cftr/nr3c2
GO:0070328	GO:0070328	6	-0.300125	-0.671455	0.862832	0.949637	0.888483	12912	tags=100%, list=70%, signal=30%	557037/101882535/114421/406739/406394	triglyceride homeostasis	pparg/spx/angptl3/pla2g12b/yy1b
GO:0006621	GO:0006621	5	0.301085	0.601667	0.933929	0.97384	0.911127	12893	tags=100%, list=70%, signal=30%	393648/393613/325167/373129/325464	protein retention in ER lumen	rer1/kdelr3/ankrd13c/kdelr2a/kdelr2b
GO:0008592	GO:0008592	4	0.301285	0.562383	0.963437	0.986409	0.922887	12889	tags=100%, list=70%, signal=30%	436889/100331601/100534919/558420	regulation of Toll signaling pathway	peli2/peli3/peli1a/peli1b
GO:0001516	GO:0001516	8	-0.302327	-0.737443	0.801843	0.92823	0.868454	12872	tags=100%, list=70%, signal=30%	406449/559148/544666/246227/246226/415227/799964	prostaglandin biosynthetic process	ptges3a/ptgis/ptges/ptgs2a/ptgs1/ptges3b/ptgesl
GO:0046457	GO:0046457	8	-0.302327	-0.737443	0.801843	0.92823	0.868454	12872	tags=100%, list=70%, signal=30%	406449/559148/544666/246227/246226/415227/799964	prostanoid biosynthetic process	ptges3a/ptgis/ptges/ptgs2a/ptgs1/ptges3b/ptgesl
GO:1905590	GO:1905590	4	0.306166	0.571492	0.961609	0.986188	0.92268	12799	tags=100%, list=69%, signal=31%	561411/568839/568008/336266	fibronectin fibril organization	yap1/loxl3a/wwtr1/loxl3b
GO:0007603	GO:0007603	6	-0.306687	-0.686136	0.853982	0.947332	0.886326	12791	tags=100%, list=69%, signal=31%	140428/568982/100331083/352918/493613	phototransduction, visible light	gnat1/ush2a/parapinopsina/opn4.1/gna11b
GO:0051598	GO:0051598	4	-0.306979	-0.588975	0.945055	0.979463	0.916388	12785	tags=100%, list=69%, signal=31%	436630/402797/393554	meiotic recombination checkpoint signaling	hormad1/sycp1/trip13
GO:0007187	GO:0007187	18	0.315027	0.88171	0.6384	0.893153	0.835636	12640	tags=100%, list=69%, signal=32%	100000981/503565/100001828/556429/100005590/562111/100038775/559806/571679/352938/100150701/751784/368475/100005344/796632/572143/797538/561491	G protein-coupled receptor signaling pathway, coupled to cyclic nucleotide second messenger	htr2cl1/drd4b/htr1aa/htr1d/hrh2b/htr7a/htr5aa/htr2ab/chrm3a/chrm2a/chrm4a/htr2b/htr5ab/htr1fa/parietopsin/htr7c/htr1ab/chrm5b
GO:0095500	GO:0095500	20	0.277784	0.797505	0.7472	0.916802	0.857762	12640	tags=95%, list=69%, signal=30%	550584/555747/436804/445315/30725/571679/100006941/794401/568849/352938/100150701/317643/404273/678575/568566/100005295/556619/100536659/561491	acetylcholine receptor signaling pathway	chrna5/chrna6/rgs8/chrne/chrna1/chrm3a/chrnb1/chrnb3a/chrna2b/chrm2a/chrm4a/chrnb3b/chrnd/chrna2a/chrnb4/chrnb1l/chrna4b/chrng/chrm5b
GO:0098926	GO:0098926	20	0.277784	0.797505	0.7472	0.916802	0.857762	12640	tags=95%, list=69%, signal=30%	550584/555747/436804/445315/30725/571679/100006941/794401/568849/352938/100150701/317643/404273/678575/568566/100005295/556619/100536659/561491	postsynaptic signal transduction	chrna5/chrna6/rgs8/chrne/chrna1/chrm3a/chrnb1/chrnb3a/chrna2b/chrm2a/chrm4a/chrnb3b/chrnd/chrna2a/chrnb4/chrnb1l/chrna4b/chrng/chrm5b
GO:1905144	GO:1905144	20	0.277784	0.797505	0.7472	0.916802	0.857762	12640	tags=95%, list=69%, signal=30%	550584/555747/436804/445315/30725/571679/100006941/794401/568849/352938/100150701/317643/404273/678575/568566/100005295/556619/100536659/561491	response to acetylcholine	chrna5/chrna6/rgs8/chrne/chrna1/chrm3a/chrnb1/chrnb3a/chrna2b/chrm2a/chrm4a/chrnb3b/chrnd/chrna2a/chrnb4/chrnb1l/chrna4b/chrng/chrm5b
GO:1905145	GO:1905145	20	0.277784	0.797505	0.7472	0.916802	0.857762	12640	tags=95%, list=69%, signal=30%	550584/555747/436804/445315/30725/571679/100006941/794401/568849/352938/100150701/317643/404273/678575/568566/100005295/556619/100536659/561491	cellular response to acetylcholine	chrna5/chrna6/rgs8/chrne/chrna1/chrm3a/chrnb1/chrnb3a/chrna2b/chrm2a/chrm4a/chrnb3b/chrnd/chrna2a/chrnb4/chrnb1l/chrna4b/chrng/chrm5b
GO:0006776	GO:0006776	4	0.315222	0.588396	0.956124	0.985026	0.921593	12632	tags=100%, list=68%, signal=32%	553239/556528/553501/556575	vitamin A metabolic process	lrata/rdh5/lratb.1/lratb.2
GO:1901317	GO:1901317	7	0.315815	0.693907	0.861818	0.949326	0.888192	12622	tags=100%, list=68%, signal=32%	555482/100003539/100002125/110440193/564017/559201/402910	regulation of flagellated sperm motility	tacr3a/tacr1a/tacr2/cngk/tacr1b/tacr3l/cfap206
GO:0033292	GO:0033292	6	-0.316286	-0.707612	0.834071	0.938091	0.877681	12614	tags=100%, list=68%, signal=32%	556258/494036/445111/286829/560924	T-tubule organization	tcap/cavin4b/stac3/dag1/dysf
GO:0099558	GO:0099558	8	-0.317459	-0.774354	0.767281	0.921235	0.86191	12593	tags=100%, list=68%, signal=32%	568625/100002104/100002173/436793/560583/252846/548606	maintenance of synapse structure	si:dkeyp-110c7.4/cbln18/cbln20/cbln1/cbln2b/myo7aa/erc1a
GO:0099174	GO:0099174	7	0.317605	0.697839	0.858182	0.948696	0.887602	12589	tags=100%, list=68%, signal=32%	100535350/100334261/792773/558123/324096/556747/100007758	regulation of presynapse organization	lrrc4bb/slitrk3a/si:ch211-159i8.4/slitrk4/slitrk6/lrrc4ba/slitrk3b
GO:1905606	GO:1905606	7	0.317605	0.697839	0.858182	0.948696	0.887602	12589	tags=100%, list=68%, signal=32%	100535350/100334261/792773/558123/324096/556747/100007758	regulation of presynapse assembly	lrrc4bb/slitrk3a/si:ch211-159i8.4/slitrk4/slitrk6/lrrc4ba/slitrk3b
GO:0045776	GO:0045776	9	-0.320243	-0.804226	0.71934	0.908926	0.850393	12542	tags=100%, list=68%, signal=32%	100037315/558248/100334610/563654/321442/60658/565838/798375	negative regulation of blood pressure	adrb2b/adrb3a/nppb/nos2b/nppa/nos1/adrb2a/apln
GO:0007263	GO:0007263	5	-0.320174	-0.665207	0.861991	0.949326	0.888192	12542	tags=100%, list=68%, signal=32%	58071/563654/60658/353295	nitric oxide mediated signal transduction	tnnt2a/nos2b/nos1/smarca4a
GO:0050957	GO:0050957	4	0.321132	0.599429	0.95064	0.982609	0.919331	12523	tags=100%, list=68%, signal=32%	407978/100330314/563467/436944	equilibrioception	cdh23/ush1ga/slc17a8/clrn1
GO:0008210	GO:0008210	9	0.321436	0.769346	0.752595	0.918146	0.859019	12519	tags=100%, list=68%, signal=32%	450078/322626/393761/556557/402842/280648/327417/30390/791732	estrogen metabolic process	hsd17b10/hsd17b12b/rdh8b/zmp:0000001048/hsd17b1/rdh8a/hsd17b12a/cyp19a1a/sult1st2
GO:0034694	GO:0034694	8	0.322178	0.7361	0.815141	0.93358	0.87346	12505	tags=100%, list=68%, signal=32%	100003679/100005416/360149/562469/393608/436636/570410/321837	response to prostaglandin	keap1b/ptger4b/nfe2l2a/ptger4a/ptger2a/cd36/ptger2b/keap1a
GO:0060063	GO:0060063	6	0.322306	0.679893	0.856364	0.947732	0.8867	12502	tags=100%, list=68%, signal=32%	30264/140619/570435/57930/30399/559080	Spemann organizer formation at the embryonic shield	tbx16/admp/fgf4/foxh1/tbxta/cftr
GO:0007602	GO:0007602	36	0.219275	0.708852	0.86858	0.950012	0.888834	12486	tags=92%, list=68%, signal=30%	101882119/102031125/30435/30413/569628/571624/564152/550575/368725/140428/568691/554142/563080/100331536/58109/780836/436716/100884131/100002138/100331502/100332167/100334480/568982/796632/561815/100331083/352918/30459/102031126/562695/103909302/570397/30582	phototransduction	opn9/tmtops3a/opn1sw2/opn1lw1/opn8b/opn4a/grk1a/rgra/parapinopsinb/gnat1/tmtops2a/rgrb/opn4xb/tmtops2b/valopa/opn6a/opn1lw2/opn4b/opn8a/opn4xa/opn7b/tmtopsb/ush2a/parietopsin/opn3/parapinopsina/opn4.1/exorh/tmtops3b/opn7c/opn8c/opn7a/opn1sw1
GO:0051045	GO:0051045	4	0.323735	0.604288	0.948812	0.981785	0.91856	12475	tags=100%, list=68%, signal=32%	359835/406650/100124610/101882922	negative regulation of membrane protein ectodomain proteolysis	timp2a/timp2b/timp4.3/timp4.1
GO:0120178	GO:0120178	13	0.325629	0.837311	0.673736	0.898602	0.840734	12443	tags=100%, list=67%, signal=33%	767715/562135/322626/393761/393335/556557/402842/793249/280648/550398/327417/550388/30390	steroid hormone biosynthetic process	srd5a1/fdx1b/hsd17b12b/rdh8b/hsd17b3/zmp:0000001048/hsd17b1/cyp21a2/rdh8a/srd5a2a/hsd17b12a/srd5a2b/cyp19a1a
GO:0006703	GO:0006703	7	0.325523	0.715238	0.832727	0.938091	0.877681	12443	tags=100%, list=67%, signal=33%	322626/393761/556557/402842/280648/327417/30390	estrogen biosynthetic process	hsd17b12b/rdh8b/zmp:0000001048/hsd17b1/rdh8a/hsd17b12a/cyp19a1a
GO:0030237	GO:0030237	5	0.325488	0.650433	0.896429	0.959638	0.89784	12443	tags=100%, list=67%, signal=33%	399692/402908/548602/497643/30390	female sex determination	cyp17a1/e2f5/myoc/gdf9/cyp19a1a
GO:0001541	GO:0001541	11	0.251658	0.624102	0.916096	0.968892	0.906498	12443	tags=82%, list=67%, signal=27%	30517/562822/402920/565271/195820/493624/30554/30529/30390	ovarian follicle development	ahr2/bmpr2a/lhcgr/gper1/fshr/amh/pla2g4aa/sox3/cyp19a1a
GO:0007215	GO:0007215	19	-0.184213	-0.572156	0.954301	0.985026	0.921593	12410	tags=95%, list=67%, signal=31%	100150246/568484/553661/568406/393956/792371/100332913/393614/436769/569768/100005675/100537515/336153/565450/394088/448841/555576/564461	glutamate receptor signaling pathway	grm1b/grm6a/homer2/grm5a/cpeb4a/grm8a/grm5b/cacng2a/homer1b/grm8b/grin1b/si:cabz01007794.1/grm2a/grm6b/homer3b/grid2/grm1a/grm2b
GO:0018149	GO:0018149	12	0.24669	0.623852	0.90429	0.96332	0.901285	12400	tags=92%, list=67%, signal=30%	561287/565984/100334173/793096/323856/447909/793448/767742/555962/559691/559012	peptide cross-linking	f13a1b/tgm5l/tgm1/tgm1l2/tgm2b/tgm2a/tgm1l3/f13a1a.1/tgm1l4/tgm8/tgm2l
GO:0070292	GO:0070292	5	0.329664	0.658778	0.891071	0.957384	0.895731	12366	tags=100%, list=67%, signal=33%	436896/100002243/568061/767688/561916	N-acylphosphatidylethanolamine metabolic process	rarres3l/si:ch211-229n2.7/napepld/rarres3/si:ch211-229n2.6
GO:0071632	GO:0071632	5	0.329718	0.658886	0.891071	0.957384	0.895731	12365	tags=100%, list=67%, signal=33%	406641/393692/791744/556580/30221	optomotor response	cyp20a1/arl3l2/lhx2b/wfs1b/psen1
GO:0042417	GO:0042417	9	0.330169	0.790248	0.726644	0.910121	0.851512	12358	tags=100%, list=67%, signal=33%	561372/30207/30384/414844/565370/570584/110437932/30505/553484	dopamine metabolic process	comta/tyr/th/th2/comtb/moxd1/tomt/dbh/moxd1l
GO:0042439	GO:0042439	6	0.330116	0.696367	0.841818	0.941966	0.881305	12358	tags=100%, list=67%, signal=33%	445504/393213/568061/570584/30505/553484	ethanolamine-containing compound metabolic process	gdpd1/gde1/napepld/moxd1/dbh/moxd1l
GO:0006689	GO:0006689	8	-0.331453	-0.808488	0.737327	0.913984	0.855126	12335	tags=100%, list=67%, signal=33%	553569/780844/445250/100000684/559850/550529/550460	ganglioside catabolic process	neu4/neu3.1/neu3.2/neu3.5/neu1/gm2a/hexa
GO:0009313	GO:0009313	6	-0.331417	-0.741464	0.792035	0.927932	0.868175	12335	tags=100%, list=67%, signal=33%	553569/780844/445250/100000684/559850	oligosaccharide catabolic process	neu4/neu3.1/neu3.2/neu3.5/neu1
GO:0019228	GO:0019228	9	-0.331742	-0.833104	0.691038	0.899612	0.841679	12330	tags=100%, list=67%, signal=33%	555688/566868/393101/100134982/559447/562995/606559/564977	neuronal action potential	pcdh19/scn5lab/scn1laa/kiss1/scn1lab/depdc5/rnf121/scn4ab
GO:0097501	GO:0097501	4	-0.333604	-0.640059	0.903297	0.962466	0.900486	12294	tags=50%, list=67%, signal=17%	566515/100002010	stress response to metal ion	abcb7/abcc1
GO:0003353	GO:0003353	5	0.334111	0.667664	0.880357	0.953211	0.891827	12284	tags=100%, list=67%, signal=33%	555482/100003539/100002125/564017/559201	positive regulation of cilium movement	tacr3a/tacr1a/tacr2/tacr1b/tacr3l
GO:1902093	GO:1902093	5	0.334111	0.667664	0.880357	0.953211	0.891827	12284	tags=100%, list=67%, signal=33%	555482/100003539/100002125/564017/559201	positive regulation of flagellated sperm motility	tacr3a/tacr1a/tacr2/tacr1b/tacr3l
GO:2000155	GO:2000155	5	0.334111	0.667664	0.880357	0.953211	0.891827	12284	tags=100%, list=67%, signal=33%	555482/100003539/100002125/564017/559201	positive regulation of cilium-dependent cell motility	tacr3a/tacr1a/tacr2/tacr1b/tacr3l
GO:0060147	GO:0060147	4	0.334635	0.624633	0.934186	0.97384	0.911127	12274	tags=100%, list=67%, signal=33%	100150998/58039/373074/568375	regulation of post-transcriptional gene silencing	focad/dazl/dnd1/bcdin3d
GO:0007338	GO:0007338	34	0.233906	0.744815	0.821981	0.936109	0.875826	12247	tags=85%, list=66%, signal=29%	550457/563989/556296/555835/553300/562120/30594/449674/553594/334011/114439/407714/114438/402962/64692/406849/559251/797865/102725540/555786/30593/567234/567566/445024/558677/664700/541413/406737/322455	single fertilization	rab3ab/trpc6a/dcst2/zp3d.2/dchs1b/trpc2b/zp3/park7/ctns/zpcx/zp2.3/zp3a.1/zp2.2/lhfpl2a/zp3b/trim36/zp2l2/npm2a/trpc7b/npm2b/zp2.5/lrmp/trpc7a/rab3aa/zp3a.2/zp2.1/slc39a9/cd9b/cd9a
GO:0007288	GO:0007288	7	-0.336316	-0.794373	0.732301	0.912871	0.854084	12245	tags=100%, list=66%, signal=34%	794225/431757/100322600/402910/555846/393994	sperm axoneme assembly	cfap157/spag6/iqcg/cfap206/armc2/ttll1
GO:0006684	GO:0006684	11	0.188272	0.466906	0.982877	0.995642	0.931525	12211	tags=82%, list=66%, signal=28%	556700/564392/567548/556193/445247/568381/793294/541525/394114	sphingomyelin metabolic process	smpd1/smpdl3b/smpd2a/sgms2a/sgms2b/smpd3/smpd4/smpdl3a/kdsr
GO:0098664	GO:0098664	8	0.340131	0.777118	0.764085	0.921235	0.86191	12174	tags=100%, list=66%, signal=34%	100000981/100001828/556429/559806/751784/100005344/796632/797538	G protein-coupled serotonin receptor signaling pathway	htr2cl1/htr1aa/htr1d/htr2ab/htr2b/htr1fa/parietopsin/htr1ab
GO:0007198	GO:0007198	5	0.340076	0.679585	0.873214	0.950711	0.889487	12174	tags=100%, list=66%, signal=34%	100001828/556429/100005344/796632/797538	adenylate cyclase-inhibiting serotonin receptor signaling pathway	htr1aa/htr1d/htr1fa/parietopsin/htr1ab
GO:0040019	GO:0040019	6	-0.341233	-0.763425	0.756637	0.919206	0.860011	12154	tags=100%, list=66%, signal=34%	100126813/30156/30463/30722/569321	positive regulation of embryonic development	cactin/tenm4/lhx1a/rack1/nr2c2
GO:1904019	GO:1904019	5	-0.34615	-0.719176	0.819005	0.934473	0.874295	12063	tags=100%, list=65%, signal=35%	553237/30637/406304/553494	epithelial cell apoptotic process	zranb3/mdm2/gadd45ba/ahctf1
GO:1904035	GO:1904035	5	-0.34615	-0.719176	0.819005	0.934473	0.874295	12063	tags=100%, list=65%, signal=35%	553237/30637/406304/553494	regulation of epithelial cell apoptotic process	zranb3/mdm2/gadd45ba/ahctf1
GO:1900101	GO:1900101	5	-0.346963	-0.720866	0.819005	0.934473	0.874295	12048	tags=60%, list=65%, signal=21%	393263/393972/100334953	regulation of endoplasmic reticulum unfolded protein response	ddrgk1/nck2a/nck1b
GO:1900102	GO:1900102	5	-0.346963	-0.720866	0.819005	0.934473	0.874295	12048	tags=60%, list=65%, signal=21%	393263/393972/100334953	negative regulation of endoplasmic reticulum unfolded protein response	ddrgk1/nck2a/nck1b
GO:0030240	GO:0030240	7	-0.34738	-0.820507	0.683628	0.898602	0.840734	12041	tags=100%, list=65%, signal=35%	556258/569027/321552/321245/30591/322258	skeletal muscle thin filament assembly	tcap/smyd1b/smyhc1/smyd1a/hsp90aa1.1/cct5
GO:0035025	GO:0035025	4	0.347866	0.649331	0.925046	0.972853	0.910204	12030	tags=100%, list=65%, signal=35%	445477/794649/324520/100073342	positive regulation of Rho protein signal transduction	abrab/f2rl1.1/abraa/f2rl1.2
GO:0051969	GO:0051969	4	-0.349764	-0.671063	0.881319	0.953508	0.892104	11996	tags=100%, list=65%, signal=35%	565014/613239/562995	regulation of transmission of nerve impulse	kcnab2b/hcrt/depdc5
GO:0007343	GO:0007343	9	0.308405	0.738156	0.787197	0.927653	0.867915	11956	tags=78%, list=65%, signal=27%	553300/114439/114438/559251/30593/664700/541413	egg activation	dchs1b/zp2.3/zp2.2/zp2l2/zp2.5/zp2.1/slc39a9
GO:0007271	GO:0007271	15	0.353283	0.945186	0.5469	0.870669	0.8146	11934	tags=100%, list=65%, signal=35%	550584/100002366/555747/445315/30725/565827/100006941/794401/568849/352942/317643/100005589/678575/556619/100536659	synaptic transmission, cholinergic	chrna5/gaa/chrna6/chrne/chrna1/atcaya/chrnb1/chrnb3a/chrna2b/rapsn/chrnb3b/slc5a7a/chrna2a/chrna4b/chrng
GO:0030213	GO:0030213	4	-0.354265	-0.679699	0.872527	0.950711	0.889487	11913	tags=100%, list=65%, signal=35%	403130/406787/260350	hyaluronan biosynthetic process	has1/kctd10/has2
GO:0007140	GO:0007140	8	0.354559	0.810082	0.727113	0.910226	0.85161	11908	tags=100%, list=65%, signal=35%	317763/393632/557000/402908/100538154/402797/553222/100004656	male meiotic nuclear division	ttk/mlh1/sycp2/e2f5/moto/sycp1/tdrd9/m1ap
GO:0045956	GO:0045956	4	-0.356217	-0.683444	0.872527	0.950711	0.889487	11877	tags=100%, list=64%, signal=36%	324467/323490/100006713	positive regulation of calcium ion-dependent exocytosis	scamp5a/ptbp1a/doc2b
GO:1903307	GO:1903307	4	-0.356217	-0.683444	0.872527	0.950711	0.889487	11877	tags=100%, list=64%, signal=36%	324467/323490/100006713	positive regulation of regulated secretory pathway	scamp5a/ptbp1a/doc2b
GO:0021772	GO:0021772	7	0.356763	0.783878	0.761818	0.920613	0.861327	11867	tags=100%, list=64%, signal=36%	394084/554164/140820/30239/60309/140616/30630	olfactory bulb development	msi2b/agtpbp1/ptprsa/neurog1/robo2/sox10/anos1a
GO:0021988	GO:0021988	7	0.356763	0.783878	0.761818	0.920613	0.861327	11867	tags=100%, list=64%, signal=36%	394084/554164/140820/30239/60309/140616/30630	olfactory lobe development	msi2b/agtpbp1/ptprsa/neurog1/robo2/sox10/anos1a
GO:0060291	GO:0060291	11	0.311359	0.772157	0.763699	0.921235	0.86191	11810	tags=91%, list=64%, signal=33%	393684/559976/100333648/393691/100003342/573010/100001650/570493/449864/327220	long-term synaptic potentiation	calb2b/grin2bb/grin2cb/calb2a/grin2ca/scgn/calb1/grin2ab/grin2da/fxr1
GO:0000730	GO:0000730	4	-0.35985	-0.690415	0.87033	0.950382	0.88918	11810	tags=50%, list=64%, signal=18%	554171/406487	DNA recombinase assembly	rad52/rad51
GO:0090735	GO:0090735	4	-0.35985	-0.690415	0.87033	0.950382	0.88918	11810	tags=50%, list=64%, signal=18%	554171/406487	DNA repair complex assembly	rad52/rad51
GO:0015744	GO:0015744	4	-0.363538	-0.69749	0.857143	0.947966	0.886919	11742	tags=100%, list=64%, signal=36%	405838/100006328/503788	succinate transport	slc13a3/slc13a5b/slc13a5a
GO:0007141	GO:0007141	6	0.364445	0.768783	0.765455	0.921235	0.86191	11725	tags=100%, list=64%, signal=36%	393632/557000/402908/100538154/402797/553222	male meiosis I	mlh1/sycp2/e2f5/moto/sycp1/tdrd9
GO:0010526	GO:0010526	6	0.364445	0.768783	0.765455	0.921235	0.86191	11725	tags=100%, list=64%, signal=36%	572134/553522/368200/557999/30590/553222	transposable element silencing	piwil2/tdrd1/piwil1/tdrd5/tp53/tdrd9
GO:0070528	GO:0070528	4	0.365381	0.682026	0.890311	0.957384	0.895731	11707	tags=100%, list=63%, signal=37%	567365/101885554/561345/245697	protein kinase C signaling	akap12b/akap12a/flot1a/flot1b
GO:0097305	GO:0097305	19	-0.32473	-1.00859	0.459677	0.842341	0.788096	11582	tags=95%, list=63%, signal=35%	562469/569142/447905/393608/30705/30501/559298/30676/570410/559080/567940/393204/445151/562171/555242/553740/114549/562619	response to alcohol	ptger4a/entpd2b/entpd2a.1/ptger2a/fgfr1a/otx2b/entpd2a.2/glra1/ptger2b/cftr/crhr1/cyp2k22/entpd1/nr3c2/foxp2/nr3c1/ache/adcy5
GO:0097306	GO:0097306	13	-0.292186	-0.823553	0.691517	0.899612	0.841679	11582	tags=92%, list=63%, signal=34%	562469/569142/393608/30501/559298/30676/570410/559080/445151/562171/553740/114549	cellular response to alcohol	ptger4a/entpd2b/ptger2a/otx2b/entpd2a.2/glra1/ptger2b/cftr/entpd1/nr3c2/nr3c1/ache
GO:0032098	GO:0032098	8	0.373217	0.852711	0.681338	0.898602	0.840734	11564	tags=100%, list=63%, signal=37%	557301/101882535/101882850/799423/564348/559089/799350/100150233	regulation of appetite	cart3/spx/htr4/cart4/lepb/si:dkey-247m21.3/si:ch211-191i18.4/lepa
GO:0032095	GO:0032095	6	0.373176	0.787202	0.743636	0.916722	0.857688	11564	tags=100%, list=63%, signal=37%	557301/101882535/799423/564348/799350/100150233	regulation of response to food	cart3/spx/cart4/lepb/si:ch211-191i18.4/lepa
GO:0032096	GO:0032096	6	0.373176	0.787202	0.743636	0.916722	0.857688	11564	tags=100%, list=63%, signal=37%	557301/101882535/799423/564348/799350/100150233	negative regulation of response to food	cart3/spx/cart4/lepb/si:ch211-191i18.4/lepa
GO:0032099	GO:0032099	6	0.373176	0.787202	0.743636	0.916722	0.857688	11564	tags=100%, list=63%, signal=37%	557301/101882535/799423/564348/799350/100150233	negative regulation of appetite	cart3/spx/cart4/lepb/si:ch211-191i18.4/lepa
GO:0032108	GO:0032108	6	0.373176	0.787202	0.743636	0.916722	0.857688	11564	tags=100%, list=63%, signal=37%	557301/101882535/799423/564348/799350/100150233	negative regulation of response to nutrient levels	cart3/spx/cart4/lepb/si:ch211-191i18.4/lepa
GO:0060079	GO:0060079	9	0.373346	0.893589	0.600346	0.885865	0.828817	11562	tags=100%, list=63%, signal=37%	559976/724016/100333648/555688/100003342/556922/192124/570493/449864	excitatory postsynaptic potential	grin2bb/npas4a/grin2cb/pcdh19/grin2ca/neto1/glra3/grin2ab/grin2da
GO:0043252	GO:0043252	8	0.376688	0.860642	0.669014	0.898602	0.840734	11500	tags=100%, list=62%, signal=38%	570033/792084/567865/562772/100190901/791184/100190900/100332946	sodium-independent organic anion transport	slco5a1a/slco2b1/slco4a1/slco1c1/slco1f2/slco1f4/slco1f3/slco1e1
GO:0072376	GO:0072376	7	0.37683	0.827969	0.710909	0.903285	0.845116	11497	tags=100%, list=62%, signal=38%	337315/561287/406327/114423/378986/767742/569259	protein activation cascade	fgb/f13a1b/fgg/f7/fga/f13a1a.1/hpn
GO:0072378	GO:0072378	7	0.37683	0.827969	0.710909	0.903285	0.845116	11497	tags=100%, list=62%, signal=38%	337315/561287/406327/114423/378986/767742/569259	blood coagulation, fibrin clot formation	fgb/f13a1b/fgg/f7/fga/f13a1a.1/hpn
GO:0007274	GO:0007274	13	0.377713	0.971237	0.50571	0.856237	0.801097	11483	tags=100%, list=62%, signal=38%	550584/100002366/555747/30725/794401/568849/569528/352942/317643/100005589/100170938/678575/556619	neuromuscular synaptic transmission	chrna5/gaa/chrna6/chrna1/chrnb3a/chrna2b/cacna1ab/rapsn/chrnb3b/slc5a7a/chata/chrna2a/chrna4b
GO:0035094	GO:0035094	10	0.303564	0.743333	0.77226	0.921235	0.86191	11483	tags=90%, list=62%, signal=34%	550584/555747/558708/30725/794401/568849/317643/678575/556619	response to nicotine	chrna5/chrna6/gabbr1b/chrna1/chrnb3a/chrna2b/chrnb3b/chrna2a/chrna4b
GO:0051899	GO:0051899	31	0.232747	0.725909	0.859813	0.949031	0.887916	11483	tags=90%, list=62%, signal=34%	570464/550584/572011/563531/555747/560709/555423/572442/100005325/445315/30725/555567/566868/567239/777666/100006941/559102/566069/794401/568849/393101/317643/404273/678575/559447/568566/100005295/556619	membrane depolarization	wu:fu71h07/chrna5/slmapa/mllt11/chrna6/hcn3/scn1ba/scn4aa/scn1bb/chrne/chrna1/si:ch211-225p5.8/scn5lab/scn4bb/scn2b/chrnb1/rangrf/scn4ba/chrnb3a/chrna2b/scn1laa/chrnb3b/chrnd/chrna2a/scn1lab/chrnb4/chrnb1l/chrna4b
GO:0003085	GO:0003085	5	-0.378525	-0.78644	0.733032	0.913554	0.854724	11466	tags=100%, list=62%, signal=38%	558248/100334610/321442/565838	negative regulation of systemic arterial blood pressure	adrb3a/nppb/nppa/adrb2a
GO:0009988	GO:0009988	17	0.291261	0.805047	0.728435	0.91077	0.852119	11446	tags=94%, list=62%, signal=36%	555835/64271/30594/795573/334011/114439/407714/114438/559384/64692/559251/100000903/569443/30593/558677/664700	cell-cell recognition	zp3d.2/epha4a/zp3/prf1.6/zpcx/zp2.3/zp3a.1/zp2.2/prf1.5/zp3b/zp2l2/prf1.1/prf1.9/zp2.5/zp3a.2/zp2.1
GO:0060467	GO:0060467	7	0.353012	0.775636	0.770909	0.921235	0.86191	11446	tags=86%, list=62%, signal=33%	553300/114439/114438/559251/30593/664700	negative regulation of fertilization	dchs1b/zp2.3/zp2.2/zp2l2/zp2.5/zp2.1
GO:0060468	GO:0060468	7	0.353012	0.775636	0.770909	0.921235	0.86191	11446	tags=86%, list=62%, signal=33%	553300/114439/114438/559251/30593/664700	prevention of polyspermy	dchs1b/zp2.3/zp2.2/zp2l2/zp2.5/zp2.1
GO:1902869	GO:1902869	4	-0.382626	-0.734112	0.815385	0.93358	0.87346	11390	tags=100%, list=62%, signal=38%	553274/30574/393468	regulation of amacrine cell differentiation	ccdc141/dlx2a/vstm2l
GO:0061041	GO:0061041	12	0.384582	0.972566	0.488449	0.851662	0.796817	11356	tags=100%, list=62%, signal=38%	768180/405830/100000935/325881/100322009/321545/563663/100136840/378986/558477/282671/322691	regulation of wound healing	pros1/lgals2a/cpb2/f2/gp9/serpinc1/serpinf2b/serpine1/fga/f2r/f7i/plg
GO:0030193	GO:0030193	10	0.38454	0.941619	0.542808	0.867699	0.811822	11356	tags=100%, list=62%, signal=38%	768180/100000935/325881/100322009/321545/563663/378986/558477/282671/322691	regulation of blood coagulation	pros1/cpb2/f2/gp9/serpinc1/serpinf2b/fga/f2r/f7i/plg
GO:1900046	GO:1900046	10	0.38454	0.941619	0.542808	0.867699	0.811822	11356	tags=100%, list=62%, signal=38%	768180/100000935/325881/100322009/321545/563663/378986/558477/282671/322691	regulation of hemostasis	pros1/cpb2/f2/gp9/serpinc1/serpinf2b/fga/f2r/f7i/plg
GO:1903035	GO:1903035	11	0.382636	0.94892	0.553082	0.87406	0.817773	11356	tags=91%, list=62%, signal=35%	768180/335409/100000935/64271/64270/563663/100136840/378986/282671/322691	negative regulation of response to wounding	pros1/socs3a/cpb2/epha4a/epha4b/serpinf2b/serpine1/fga/f7i/plg
GO:0061045	GO:0061045	7	0.384478	0.844772	0.692727	0.899612	0.841679	11356	tags=100%, list=62%, signal=38%	768180/100000935/563663/100136840/378986/282671/322691	negative regulation of wound healing	pros1/cpb2/serpinf2b/serpine1/fga/f7i/plg
GO:0030195	GO:0030195	6	0.384457	0.810998	0.734545	0.913725	0.854884	11356	tags=100%, list=62%, signal=38%	768180/100000935/563663/378986/282671/322691	negative regulation of blood coagulation	pros1/cpb2/serpinf2b/fga/f7i/plg
GO:1900047	GO:1900047	6	0.384457	0.810998	0.734545	0.913725	0.854884	11356	tags=100%, list=62%, signal=38%	768180/100000935/563663/378986/282671/322691	negative regulation of hemostasis	pros1/cpb2/serpinf2b/fga/f7i/plg
GO:0042730	GO:0042730	5	0.384436	0.768231	0.791071	0.927932	0.868175	11356	tags=100%, list=62%, signal=38%	768180/100000935/563663/378986/322691	fibrinolysis	pros1/cpb2/serpinf2b/fga/plg
GO:0034695	GO:0034695	4	0.386638	0.721704	0.850091	0.94568	0.884781	11315	tags=100%, list=61%, signal=39%	100005416/562469/393608/570410	response to prostaglandin E	ptger4b/ptger4a/ptger2a/ptger2b
GO:0071380	GO:0071380	4	0.386638	0.721704	0.850091	0.94568	0.884781	11315	tags=100%, list=61%, signal=39%	100005416/562469/393608/570410	cellular response to prostaglandin E stimulus	ptger4b/ptger4a/ptger2a/ptger2b
GO:0002430	GO:0002430	5	0.388232	0.775817	0.776786	0.923516	0.864044	11286	tags=100%, list=61%, signal=39%	100537110/568153/100537060/793537/100150474	complement receptor mediated signaling pathway	si:dkey-42l23.7/fpr1/si:dkey-117a8.1/si:dkey-211g8.1/si:dkey-42l23.4
GO:0007200	GO:0007200	42	0.231811	0.77228	0.814815	0.93358	0.87346	11286	tags=88%, list=61%, signal=34%	557337/100000981/436673/565984/556431/503566/100000544/562625/492486/445232/378719/100150246/402920/556160/100537110/100003922/559806/568406/503564/558878/282554/323856/541315/282557/568153/557123/100332913/447909/751784/798498/558477/378718/100537060/557259/352918/793537/100150474	phospholipase C-activating G protein-coupled receptor signaling pathway	prkd3/htr2cl1/gng13b/tgm5l/trhr2/drd4-rs/ptger3/gna15.4/adra1bb/gna15.1/drd2b/grm1b/lhcgr/gna14a/si:dkey-42l23.7/p2ry1/htr2ab/grm5a/drd4a/trhra/drd3/tgm2b/adcyap1r1a/drd2a/fpr1/prkd1/grm5b/tgm2a/htr2b/adra1aa/f2r/drd2l/si:dkey-117a8.1/adra1ab/opn4.1/si:dkey-211g8.1/si:dkey-42l23.4
GO:0071880	GO:0071880	13	0.231199	0.594496	0.929853	0.973385	0.910701	11218	tags=77%, list=61%, signal=30%	450039/561993/492486/100037315/792634/558248/798498/561773/557259/30281	adenylate cyclase-activating adrenergic receptor signaling pathway	chga/zgc:162592/adra1bb/adrb2b/drd1a/adrb3a/adra1aa/hrh3/adra1ab/npy
GO:0070778	GO:0070778	6	-0.392266	-0.877599	0.632743	0.890212	0.832884	11213	tags=100%, list=61%, signal=39%	560802/335836/100463516/100002129/323439	L-aspartate transmembrane transport	slc1a2a/slc1a2b/slc1a9/slc1a5/slc1a3a
GO:0098712	GO:0098712	6	-0.392266	-0.877599	0.632743	0.890212	0.832884	11213	tags=100%, list=61%, signal=39%	560802/335836/563467/100463516/323439	L-glutamate import across plasma membrane	slc1a2a/slc1a2b/slc17a8/slc1a9/slc1a3a
GO:0021534	GO:0021534	6	-0.393731	-0.880875	0.621681	0.890212	0.832884	11186	tags=100%, list=61%, signal=39%	30250/767673/30096/286747/566151	cell proliferation in hindbrain	sema3d/zic4/zic1/mcm5/gas2l3
GO:0050829	GO:0050829	10	-0.39425	-1.03196	0.425837	0.836225	0.782375	11178	tags=100%, list=61%, signal=39%	402837/751714/403132/553964/795671/799320/798787/100003132/100003397	defense response to Gram-negative bacterium	hamp/zgc:153631/tlr4bb/il22/tlr4al/znf365/rnasel3/bpifcl/rnasel2
GO:0002720	GO:0002720	6	-0.394165	-0.881845	0.619469	0.890212	0.832884	11178	tags=100%, list=61%, signal=39%	30645/58113/751714/100003350/791164	positive regulation of cytokine production involved in immune response	cd74b/cd74a/zgc:153631/si:ch211-196f2.6/cd226
GO:0007197	GO:0007197	4	-0.395261	-0.758353	0.773626	0.921948	0.862577	11157	tags=100%, list=60%, signal=40%	352938/100150701/561491	adenylate cyclase-inhibiting G protein-coupled acetylcholine receptor signaling pathway	chrm2a/chrm4a/chrm5b
GO:0045471	GO:0045471	9	-0.396127	-0.994794	0.462264	0.843085	0.788792	11143	tags=100%, list=60%, signal=40%	447905/30705/559298/30676/445151/555242/114549/562619	response to ethanol	entpd2a.1/fgfr1a/entpd2a.2/glra1/entpd1/foxp2/ache/adcy5
GO:0033986	GO:0033986	4	-0.39602	-0.75981	0.769231	0.921235	0.86191	11143	tags=100%, list=60%, signal=40%	559298/445151/114549	response to methanol	entpd2a.2/entpd1/ache
GO:0071405	GO:0071405	4	-0.39602	-0.75981	0.769231	0.921235	0.86191	11143	tags=100%, list=60%, signal=40%	559298/445151/114549	cellular response to methanol	entpd2a.2/entpd1/ache
GO:0038179	GO:0038179	6	0.396388	0.836166	0.701818	0.900209	0.842238	11136	tags=100%, list=60%, signal=40%	566559/335881/58133/100148543/30546/30270	neurotrophin signaling pathway	akt1s1/kidins220b/ngfb/zdhhc17/ntrk1/ngfa
GO:1990089	GO:1990089	6	0.396388	0.836166	0.701818	0.900209	0.842238	11136	tags=100%, list=60%, signal=40%	570240/335881/568668/58133/30546/30270	response to nerve growth factor	ntrk2b/kidins220b/ntrk3a/ngfb/ntrk1/ngfa
GO:1990090	GO:1990090	6	0.396388	0.836166	0.701818	0.900209	0.842238	11136	tags=100%, list=60%, signal=40%	570240/335881/568668/58133/30546/30270	cellular response to nerve growth factor stimulus	ntrk2b/kidins220b/ntrk3a/ngfb/ntrk1/ngfa
GO:0007601	GO:0007601	108	0.141143	0.542753	0.997382	0.999998	0.9356	11107	tags=79%, list=60%, signal=31%	436683/503521/101885561/406204/558797/140426/553184/393758/102031125/286832/286830/554700/30435/140429/494087/554132/436859/30413/402814/553708/571624/564152/436981/101882236/553182/550575/503586/503587/114418/474328/555688/368725/449792/436857/494134/100000175/445034/559209/572249/338225/140428/793087/497123/553178/568691/796163/393767/415139/386613/554142/568821/30598/563080/100126134/100331536…	visual perception	cryba1a/pcdh15b/rp1l1b/per1b/impg1b/gucy2d/crybb3/pde6ha/tmtops3a/lamc1/lamb1a/pde6gb/opn1sw2/gnat2/nxnl2/crygmxl2/cryba1b/opn1lw1/myo3a/pde6ga/opn4a/grk1a/pde6d/rp1l1a/crybb2/rgra/crygs4/crygs1/crybb1/crygm5/pcdh19/parapinopsinb/cryba1l2/cryba2b/arl6/crygm2d20/crygn2/prph2b/cnga1b/crygm4/gnat1/rgs9b/crygs2/cryba4/tmtops2a/vsx2/rom1a/cryba2a/pdca/rgrb/nyx/vsx1/opn4xb/crygm2d10/tmtops2b/gc2/valopa…
GO:0050953	GO:0050953	110	0.126945	0.487992	1	1	0.935602	11107	tags=78%, list=60%, signal=31%	436683/503521/101885561/406204/558797/140426/553184/393758/102031125/286832/286830/554700/30435/140429/494087/554132/436859/30413/402814/553708/571624/564152/436981/101882236/553182/550575/503586/503587/114418/474328/555688/368725/449792/436857/494134/100000175/445034/559209/572249/338225/140428/793087/497123/553178/568691/796163/393767/415139/386613/554142/568821/30598/563080/100126134/100331536…	sensory perception of light stimulus	cryba1a/pcdh15b/rp1l1b/per1b/impg1b/gucy2d/crybb3/pde6ha/tmtops3a/lamc1/lamb1a/pde6gb/opn1sw2/gnat2/nxnl2/crygmxl2/cryba1b/opn1lw1/myo3a/pde6ga/opn4a/grk1a/pde6d/rp1l1a/crybb2/rgra/crygs4/crygs1/crybb1/crygm5/pcdh19/parapinopsinb/cryba1l2/cryba2b/arl6/crygm2d20/crygn2/prph2b/cnga1b/crygm4/gnat1/rgs9b/crygs2/cryba4/tmtops2a/vsx2/rom1a/cryba2a/pdca/rgrb/nyx/vsx1/opn4xb/crygm2d10/tmtops2b/ush1ga/gc2…
GO:0098962	GO:0098962	4	0.399653	0.745997	0.815356	0.93358	0.87346	11075	tags=100%, list=60%, signal=40%	100034520/541382/566015/101882404	regulation of postsynaptic neurotransmitter receptor activity	shisa7b/shisa9a/shisa9b/shisa8b
GO:0060465	GO:0060465	5	-0.400597	-0.832297	0.656109	0.897583	0.839781	11059	tags=100%, list=60%, signal=40%	404627/58097/30513/445394	pharynx development	six1b/myf5/myod1/wdr55
GO:0160093	GO:0160093	5	-0.400597	-0.832297	0.656109	0.897583	0.839781	11059	tags=100%, list=60%, signal=40%	404627/58097/30513/445394	chordate pharynx development	six1b/myf5/myod1/wdr55
GO:0043282	GO:0043282	4	-0.400575	-0.768549	0.758242	0.919206	0.860011	11059	tags=100%, list=60%, signal=40%	404627/58097/30513	chordate pharyngeal muscle development	six1b/myf5/myod1
GO:1904862	GO:1904862	10	0.401465	0.983061	0.498288	0.851662	0.796817	11044	tags=100%, list=60%, signal=40%	393704/724016/553402/550520/654828/555627/559693/799124/100150704/654827	inhibitory synapse assembly	gabra6a/npas4a/gabrg2/gabra4/lgi2b/clstn3/gabra6b/gabra5/gabra2a/lgi2a
GO:0038180	GO:0038180	4	-0.404479	-0.77604	0.749451	0.917582	0.858492	10987	tags=100%, list=60%, signal=40%	58133/30546/30270	nerve growth factor signaling pathway	ngfb/ntrk1/ngfa
GO:0070206	GO:0070206	7	0.406823	0.893869	0.641818	0.895256	0.837604	10944	tags=100%, list=59%, signal=41%	564500/407672/553402/405785/407670/791696/768183	protein trimerization	scara5/asic1b/gabrg2/tnfa/asic1c/asic1a/gabra1
GO:0019226	GO:0019226	23	0.152908	0.453116	0.9856	0.996422	0.932254	10928	tags=78%, list=59%, signal=32%	564883/794222/568033/572442/555688/100003278/566868/550428/797409/393101/569855/393614/797554/565014/100134982/100034540/559341/559447	transmission of nerve impulse	cacng3b/cacng4b/sv2a/scn4aa/pcdh19/cacng7b/scn5lab/cacng8a/cacng5a/scn1laa/cacng2b/cacng2a/cacng4a/kcnab2b/kiss1/cacng7a/cdkl5/scn1lab
GO:0032732	GO:0032732	4	-0.409197	-0.785092	0.740659	0.915997	0.857009	10900	tags=100%, list=59%, signal=41%	557828/567417/393890	positive regulation of interleukin-1 production	panx2/panx1b/panx1a
GO:0035235	GO:0035235	4	-0.409739	-0.786132	0.738462	0.914181	0.85531	10890	tags=100%, list=59%, signal=41%	393614/100005675/448841	ionotropic glutamate receptor signaling pathway	cacng2a/grin1b/grid2
GO:1990806	GO:1990806	4	-0.409739	-0.786132	0.738462	0.914181	0.85531	10890	tags=100%, list=59%, signal=41%	393614/100005675/448841	ligand-gated ion channel signaling pathway	cacng2a/grin1b/grid2
GO:0007193	GO:0007193	38	0.19562	0.636964	0.93816	0.976154	0.913292	10857	tags=79%, list=59%, signal=33%	140811/336421/393573/503566/503565/100001828/100537916/492486/556429/378719/266751/100037315/368256/571679/503564/792634/101882850/282554/558248/282557/352938/100150701/266750/798498/266754/100005344/378718/796632/557259/568430	adenylate cyclase-inhibiting G protein-coupled receptor signaling pathway	psap/gnai2a/palm1b/drd4-rs/drd4b/htr1aa/gpr37a/adra1bb/htr1d/drd2b/adra2b/adrb2b/paqr7b/chrm3a/drd4a/drd1a/htr4/drd3/adrb3a/drd2a/chrm2a/chrm4a/adra2a/adra1aa/adra2da/htr1fa/drd2l/parietopsin/adra1ab/gpr37b
GO:0046661	GO:0046661	10	0.280798	0.687587	0.840753	0.941952	0.881293	10800	tags=90%, list=59%, signal=37%	558148/402923/402920/402962/195820/493624/100001692/791124/450035	male sex differentiation	tcf21/dmrt1/lhcgr/lhfpl2a/fshr/amh/nr0b1/cyp11c1/dmrt3a
GO:0050909	GO:0050909	4	0.416084	0.776667	0.771481	0.921235	0.86191	10772	tags=100%, list=58%, signal=42%	436673/140429/562318/654781	sensory perception of taste	gng13b/gnat2/tas1r3/tas1r1
GO:0048635	GO:0048635	4	0.41706	0.778489	0.771481	0.921235	0.86191	10754	tags=100%, list=58%, signal=42%	30189/326102/30181/798441	negative regulation of muscle organ development	ptch1/hhip/ptch2/mstnb
GO:0097272	GO:0097272	7	0.421141	0.925328	0.594545	0.885456	0.828434	10680	tags=100%, list=58%, signal=42%	337596/563826/100038797/554272/792274/405771/555623	ammonium homeostasis	rhbg/rhcgl1/rhcga/rhd/rhcgb/rhag/cps1
GO:0001867	GO:0001867	5	0.421529	0.842355	0.689286	0.899537	0.841609	10672	tags=100%, list=58%, signal=42%	100000126/492459/799904/557984/793213	complement activation, lectin pathway	si:ch1073-376c22.1/colec11/si:ch73-359m17.2/si:ch211-215k15.4/zgc:171424
GO:0098528	GO:0098528	4	0.425248	0.793773	0.751371	0.918102	0.858979	10603	tags=100%, list=57%, signal=43%	405801/553257/30260/795319	skeletal muscle fiber differentiation	rbm24a/klhl40a/noto/klhl40b
GO:0021794	GO:0021794	7	-0.42586	-1.00587	0.457965	0.842341	0.788096	10594	tags=100%, list=57%, signal=43%	569420/550405/791744/30657/30288/60632	thalamus development	wnt3/lhx9/lhx2b/arxa/her6/wnt3a
GO:0033275	GO:0033275	6	0.426596	0.899888	0.627273	0.890212	0.832884	10579	tags=100%, list=57%, signal=43%	100001337/30429/100124599/30616/321552/447930	actin-myosin filament sliding	smyhc3/mylpfa/smyhc2/myh7/smyhc1/mylpfb
GO:1905150	GO:1905150	5	-0.429393	-0.892125	0.595023	0.885865	0.828817	10528	tags=100%, list=57%, signal=43%	492758/100149844/403003/497640	regulation of voltage-gated sodium channel activity	fgf13a/fgf11b/fgf13b/fgf11a
GO:0060078	GO:0060078	17	0.383354	1.05959	0.402556	0.827828	0.774518	10475	tags=94%, list=57%, signal=41%	494490/393704/559976/724016/100003007/100333648/553402/555688/550520/100003342/556922/192124/559693/799124/570493/100150704	regulation of postsynaptic membrane potential	slc6a9/gabra6a/grin2bb/npas4a/insyn1/grin2cb/gabrg2/pcdh19/gabra4/grin2ca/neto1/glra3/gabra6b/gabra5/grin2ab/gabra2a
GO:0042572	GO:0042572	10	0.347012	0.849724	0.652397	0.897583	0.839781	10465	tags=90%, list=57%, signal=39%	378722/553239/116713/322529/393761/562840/553501/280648/378440	retinol metabolic process	rdh10b/lrata/aldh1a2/dhrs9/rdh8b/rdh10a/lratb.1/rdh8a/rdh1
GO:0061311	GO:0061311	6	0.32785	0.691588	0.845455	0.944421	0.883602	10456	tags=83%, list=57%, signal=36%	30612/30370/550399/559959/566846	cell surface receptor signaling pathway involved in heart development	bmp4/fzd2/grem2b/ids/dub
GO:0046546	GO:0046546	9	0.291137	0.696825	0.84083	0.941952	0.881293	10414	tags=89%, list=56%, signal=39%	558148/402923/402920/402962/195820/493624/100001692/791124	development of primary male sexual characteristics	tcf21/dmrt1/lhcgr/lhfpl2a/fshr/amh/nr0b1/cyp11c1
GO:0008584	GO:0008584	7	0.263982	0.580019	0.932727	0.973813	0.911102	10414	tags=86%, list=56%, signal=37%	558148/402923/402920/195820/100001692/791124	male gonad development	tcf21/dmrt1/lhcgr/fshr/nr0b1/cyp11c1
GO:0014856	GO:0014856	4	-0.440865	-0.845852	0.668132	0.898602	0.840734	10316	tags=100%, list=56%, signal=44%	494168/30623/406432	skeletal muscle cell proliferation	six1a/six9/akirin1
GO:0014857	GO:0014857	4	-0.440865	-0.845852	0.668132	0.898602	0.840734	10316	tags=100%, list=56%, signal=44%	494168/30623/406432	regulation of skeletal muscle cell proliferation	six1a/six9/akirin1
GO:0045665	GO:0045665	8	0.282026	0.644363	0.896127	0.959638	0.89784	10265	tags=75%, list=56%, signal=33%	30300/30568/791758/550343/101910198/30574	negative regulation of neuron differentiation	her2/dlx1a/asb11/nepro/akt1/dlx2a
GO:0061074	GO:0061074	15	-0.394952	-1.13204	0.297587	0.784965	0.734415	10239	tags=93%, list=56%, signal=42%	796163/436764/571108/142987/64274/799937/100330754/352937/553294/286779/30222/561606/406672/798985	regulation of neural retina development	vsx2/olfm1a/tulp1b/dmbx1a/csf1ra/dio1/tulp1a/dio2/ube3d/atp6v1h/ccnd1/atoh8/uba2/vps16
GO:0006107	GO:0006107	4	0.445095	0.83082	0.71298	0.905228	0.846933	10237	tags=100%, list=56%, signal=45%	406473/767794/378727/402904	oxaloacetate metabolic process	pck2/mdh1b/pck1/nit2
GO:0007195	GO:0007195	7	0.445656	0.979192	0.510909	0.857506	0.802284	10228	tags=100%, list=55%, signal=45%	503566/503565/378719/503564/282554/282557/378718	adenylate cyclase-inhibiting dopamine receptor signaling pathway	drd4-rs/drd4b/drd2b/drd4a/drd3/drd2a/drd2l
GO:0050805	GO:0050805	7	0.445656	0.979192	0.510909	0.857506	0.802284	10228	tags=100%, list=55%, signal=45%	503566/378719/503564/100003610/282554/282557/378718	negative regulation of synaptic transmission	drd4-rs/drd2b/drd4a/pmch/drd3/drd2a/drd2l
GO:0014046	GO:0014046	6	0.445632	0.940043	0.578182	0.881006	0.824272	10228	tags=100%, list=55%, signal=45%	503566/378719/503564/282554/282557/378718	dopamine secretion	drd4-rs/drd2b/drd4a/drd3/drd2a/drd2l
GO:0014059	GO:0014059	6	0.445632	0.940043	0.578182	0.881006	0.824272	10228	tags=100%, list=55%, signal=45%	503566/378719/503564/282554/282557/378718	regulation of dopamine secretion	drd4-rs/drd2b/drd4a/drd3/drd2a/drd2l
GO:0051481	GO:0051481	6	0.445632	0.940043	0.578182	0.881006	0.824272	10228	tags=100%, list=55%, signal=45%	503566/378719/503564/282554/282557/378718	negative regulation of cytosolic calcium ion concentration	drd4-rs/drd2b/drd4a/drd3/drd2a/drd2l
GO:0051967	GO:0051967	6	0.445632	0.940043	0.578182	0.881006	0.824272	10228	tags=100%, list=55%, signal=45%	503566/378719/503564/282554/282557/378718	negative regulation of synaptic transmission, glutamatergic	drd4-rs/drd2b/drd4a/drd3/drd2a/drd2l
GO:0021767	GO:0021767	4	-0.445692	-0.855111	0.657143	0.897583	0.839781	10227	tags=100%, list=55%, signal=45%	30316/30542/60634	mammillary body development	otpb/foxb1a/fezf2
GO:0006522	GO:0006522	6	0.446554	0.941988	0.578182	0.881006	0.824272	10211	tags=100%, list=55%, signal=45%	619269/405800/799963/619259/100148522/402994	alanine metabolic process	agxt2/dao.2/gpt2/dao.1/si:ch211-217a12.1/dao.3
GO:0006524	GO:0006524	6	0.446554	0.941988	0.578182	0.881006	0.824272	10211	tags=100%, list=55%, signal=45%	619269/405800/799963/619259/100148522/402994	alanine catabolic process	agxt2/dao.2/gpt2/dao.1/si:ch211-217a12.1/dao.3
GO:0009211	GO:0009211	4	0.307009	0.573067	0.961609	0.986188	0.92268	10141	tags=75%, list=55%, signal=34%	567734/393744/81540	pyrimidine deoxyribonucleoside triphosphate metabolic process	dtymk/dctpp1/tyms
GO:0008300	GO:0008300	10	0.15498	0.379497	0.996575	0.999968	0.935573	10118	tags=80%, list=55%, signal=36%	30381/793849/84041/678554/560717/84039/393580/554036	isoprenoid catabolic process	cyp26a1/bco2a/bco2l/bco2b/srd5a3/bco1/bco1l/cyp26c1
GO:0034142	GO:0034142	4	-0.451657	-0.866556	0.635165	0.89077	0.833407	10117	tags=100%, list=55%, signal=45%	403132/795671/403145	toll-like receptor 4 signaling pathway	tlr4bb/tlr4al/myd88
GO:0035283	GO:0035283	6	-0.453224	-1.01398	0.44469	0.840061	0.785963	10089	tags=100%, list=55%, signal=45%	30122/30128/30556/393723/414848	central nervous system segmentation	wnt8a/wnt1/tcf7l1b/rps19/rfng
GO:0035284	GO:0035284	6	-0.453224	-1.01398	0.44469	0.840061	0.785963	10089	tags=100%, list=55%, signal=45%	30122/30128/30556/393723/414848	brain segmentation	wnt8a/wnt1/tcf7l1b/rps19/rfng
GO:0010165	GO:0010165	4	0.453934	0.847319	0.681901	0.898602	0.840734	10074	tags=100%, list=55%, signal=45%	393759/30637/100151416/30590	response to X-ray	xrcc4/mdm2/cdkn1a/tp53
GO:1905879	GO:1905879	6	0.338239	0.713502	0.829091	0.937589	0.877211	10074	tags=83%, list=55%, signal=38%	561569/334183/30639/369189/30590	regulation of oogenesis	igf3/bmp15/smad2/zar1/tp53
GO:0090303	GO:0090303	5	0.454989	0.909219	0.596429	0.885865	0.828817	10055	tags=100%, list=55%, signal=45%	405830/325881/563663/378986/558477	positive regulation of wound healing	lgals2a/f2/serpinf2b/fga/f2r
GO:0030194	GO:0030194	4	0.454964	0.849242	0.680073	0.898602	0.840734	10055	tags=100%, list=55%, signal=45%	325881/563663/378986/558477	positive regulation of blood coagulation	f2/serpinf2b/fga/f2r
GO:0050820	GO:0050820	4	0.454964	0.849242	0.680073	0.898602	0.840734	10055	tags=100%, list=55%, signal=45%	325881/563663/378986/558477	positive regulation of coagulation	f2/serpinf2b/fga/f2r
GO:1900048	GO:1900048	4	0.454964	0.849242	0.680073	0.898602	0.840734	10055	tags=100%, list=55%, signal=45%	325881/563663/378986/558477	positive regulation of hemostasis	f2/serpinf2b/fga/f2r
GO:0050891	GO:0050891	7	-0.259851	-0.613764	0.902655	0.962256	0.900289	10018	tags=86%, list=54%, signal=39%	387257/559284/100001692/260350/559080/373089	multicellular organismal-level water homeostasis	foxi3a/aqp1a.2/nr0b1/has2/cftr/tjp3
GO:0048636	GO:0048636	5	-0.463124	-0.962206	0.50905	0.856787	0.801612	9906	tags=100%, list=54%, signal=46%	30200/404208/30538/30513	positive regulation of muscle organ development	myog/myf6/fgf8a/myod1
GO:0045844	GO:0045844	4	-0.463099	-0.888508	0.6	0.885865	0.828817	9906	tags=100%, list=54%, signal=46%	30200/404208/30513	positive regulation of striated muscle tissue development	myog/myf6/myod1
GO:0048643	GO:0048643	4	-0.463099	-0.888508	0.6	0.885865	0.828817	9906	tags=100%, list=54%, signal=46%	30200/404208/30513	positive regulation of skeletal muscle tissue development	myog/myf6/myod1
GO:0048743	GO:0048743	4	-0.463099	-0.888508	0.6	0.885865	0.828817	9906	tags=100%, list=54%, signal=46%	30200/404208/30513	positive regulation of skeletal muscle fiber development	myog/myf6/myod1
GO:0007512	GO:0007512	5	0.463395	0.926017	0.578571	0.881006	0.824272	9900	tags=100%, list=54%, signal=46%	100001337/100124599/30616/100536023/321552	adult heart development	smyhc3/smyhc2/myh7/apela/smyhc1
GO:0030049	GO:0030049	4	0.46337	0.864931	0.656307	0.897583	0.839781	9900	tags=100%, list=54%, signal=46%	100001337/100124599/30616/321552	muscle filament sliding	smyhc3/smyhc2/myh7/smyhc1
GO:0031444	GO:0031444	4	0.46337	0.864931	0.656307	0.897583	0.839781	9900	tags=100%, list=54%, signal=46%	558627/100124599/570245/321552	slow-twitch skeletal muscle fiber contraction	tnnt1/smyhc2/ryr1b/smyhc1
GO:0016119	GO:0016119	5	0.465564	0.930351	0.573214	0.881006	0.824272	9860	tags=100%, list=53%, signal=47%	793849/84041/678554/84039/393580	carotene metabolic process	bco2a/bco2l/bco2b/bco1/bco1l
GO:0016121	GO:0016121	5	0.465564	0.930351	0.573214	0.881006	0.824272	9860	tags=100%, list=53%, signal=47%	793849/84041/678554/84039/393580	carotene catabolic process	bco2a/bco2l/bco2b/bco1/bco1l
GO:0042214	GO:0042214	5	0.465564	0.930351	0.573214	0.881006	0.824272	9860	tags=100%, list=53%, signal=47%	793849/84041/678554/84039/393580	terpene metabolic process	bco2a/bco2l/bco2b/bco1/bco1l
GO:0046247	GO:0046247	5	0.465564	0.930351	0.573214	0.881006	0.824272	9860	tags=100%, list=53%, signal=47%	793849/84041/678554/84039/393580	terpene catabolic process	bco2a/bco2l/bco2b/bco1/bco1l
GO:0120252	GO:0120252	5	0.465564	0.930351	0.573214	0.881006	0.824272	9860	tags=100%, list=53%, signal=47%	793849/84041/678554/84039/393580	hydrocarbon metabolic process	bco2a/bco2l/bco2b/bco1/bco1l
GO:0120253	GO:0120253	5	0.465564	0.930351	0.573214	0.881006	0.824272	9860	tags=100%, list=53%, signal=47%	793849/84041/678554/84039/393580	hydrocarbon catabolic process	bco2a/bco2l/bco2b/bco1/bco1l
GO:0007412	GO:0007412	4	-0.465918	-0.893919	0.586813	0.883165	0.826291	9854	tags=100%, list=53%, signal=47%	323561/30219/569877	axon target recognition	col4a5/efnb2a/top2b
GO:0070837	GO:0070837	8	0.39061	0.89245	0.632042	0.890212	0.832884	9827	tags=88%, list=53%, signal=41%	100330897/100321338/555778/565510/564849/322493/552924	dehydroascorbic acid transport	slc2a3b/slc2a1b/slc2a1a/slc2a9l1/slc2a11l/slc2a2/slc2a15b
GO:0009957	GO:0009957	4	0.468196	0.87394	0.639854	0.894189	0.836605	9811	tags=100%, list=53%, signal=47%	387258/353313/387257/449615	epidermal cell fate specification	foxi3b/foxi1/foxi3a/gcm2
GO:0050806	GO:0050806	25	0.234173	0.708604	0.838558	0.940913	0.88032	9792	tags=76%, list=53%, signal=36%	564883/393684/794222/559976/100333648/393691/100003278/100003342/573010/555627/564728/100001650/550428/797409/569855/393614/797554/352942/570493	positive regulation of synaptic transmission	cacng3b/calb2b/cacng4b/grin2bb/grin2cb/calb2a/cacng7b/grin2ca/scgn/clstn3/baiap3/calb1/cacng8a/cacng5a/cacng2b/cacng2a/cacng4a/rapsn/grin2ab
GO:1905939	GO:1905939	5	0.424065	0.847423	0.680357	0.898602	0.840734	9769	tags=80%, list=53%, signal=38%	562822/561569/493624/100001692	regulation of gonad development	bmpr2a/igf3/amh/nr0b1
GO:1904059	GO:1904059	4	-0.470961	-0.903594	0.58022	0.881006	0.824272	9761	tags=100%, list=53%, signal=47%	352918/559447/494487	regulation of locomotor rhythm	opn4.1/scn1lab/nr1d1
GO:0062139	GO:0062139	5	-0.473427	-0.983614	0.497738	0.851662	0.796817	9716	tags=100%, list=53%, signal=47%	571108/30169/100330754/336839	camera-type eye photoreceptor cell development	tulp1b/neurod1/tulp1a/cdc42
GO:2000354	GO:2000354	4	0.409266	0.763941	0.79159	0.927932	0.868175	9626	tags=75%, list=52%, signal=36%	562822/565271/493624	regulation of ovarian follicle development	bmpr2a/gper1/amh
GO:0043605	GO:0043605	11	0.353858	0.877552	0.633562	0.890363	0.833026	9622	tags=91%, list=52%, signal=44%	368262/100004331/556744/768158/556229/553216/436989/394052/494056/100008541	amide catabolic process	dlst/hal/uroc1/pm20d1.2/aass/pm20d1.1/allc/ftcd/zgc:103559/tdo2a
GO:1902230	GO:1902230	5	0.478579	0.95636	0.544643	0.869554	0.813557	9620	tags=100%, list=52%, signal=48%	497565/333979/30645/58113/325372	negative regulation of intrinsic apoptotic signaling pathway in response to DNA damage	ddias/ptpn11a/cd74b/cd74a/scrt2
GO:1902165	GO:1902165	4	0.478553	0.893273	0.61426	0.890212	0.832884	9620	tags=100%, list=52%, signal=48%	407679/30645/58113/325372	regulation of intrinsic apoptotic signaling pathway in response to DNA damage by p53 class mediator	topbp1/cd74b/cd74a/scrt2
GO:1902254	GO:1902254	8	0.344515	0.787134	0.753521	0.918749	0.859584	9620	tags=88%, list=52%, signal=42%	373870/327035/373869/30637/30645/58113/325372	negative regulation of intrinsic apoptotic signaling pathway by p53 class mediator	vax1/rnf2/vax2/mdm2/cd74b/cd74a/scrt2
GO:0046549	GO:0046549	14	-0.37634	-1.06584	0.375335	0.821723	0.768806	9604	tags=86%, list=52%, signal=41%	100150428/30625/557044/568982/558156/323621/554169/564412/393633/30607/30253/337236	retinal cone cell development	cacna2d4b/six7/eys/ush2a/ttll11/med24/nrl/ush1c/med27/thrb/tbx2b/synj1
GO:0097479	GO:0097479	24	0.231198	0.693324	0.848726	0.945214	0.884345	9603	tags=75%, list=52%, signal=36%	449650/567959/360143/394109/561067/360146/360145/641578/337663/570672/100124614/556784/406525/565563/445502/553768/65234/569905	synaptic vesicle localization	borcs5/snapin/mxb/dtnbp1a/mxf/mxd/mxc/syn2b/mxe/syn1/tmem230b/dtnbp1b/dnm2b/kif5c/tmem230a/lin7b/cdk5/trim46a
GO:0048489	GO:0048489	21	0.238813	0.691533	0.877221	0.952303	0.890977	9603	tags=76%, list=52%, signal=37%	449650/567959/360143/394109/561067/360146/360145/337663/100124614/556784/406525/565563/445502/553768/65234/569905	synaptic vesicle transport	borcs5/snapin/mxb/dtnbp1a/mxf/mxd/mxc/mxe/tmem230b/dtnbp1b/dnm2b/kif5c/tmem230a/lin7b/cdk5/trim46a
GO:0006751	GO:0006751	6	0.479798	1.01212	0.463636	0.843085	0.788792	9598	tags=100%, list=52%, signal=48%	563855/566746/393387/569734/557614/569014	glutathione catabolic process	chac1/ggt1l2.2/ggt1a/ggt5a/chac2/ggt1b
GO:0044273	GO:0044273	12	0.140099	0.354295	0.99835	1	0.935602	9598	tags=75%, list=52%, signal=36%	563849/563855/566746/393387/100329471/393714/569734/557614/569014	sulfur compound catabolic process	sgsh/chac1/ggt1l2.2/ggt1a/nudt7/cdo1/ggt5a/chac2/ggt1b
GO:0019934	GO:0019934	8	0.237836	0.543399	0.948944	0.981785	0.91856	9585	tags=75%, list=52%, signal=36%	393118/561338/550420/100148117/100150304/100334610	cGMP-mediated signaling	rundc3ab/pde11a/gucy1a1/rundc3aa/gucy1b1/nppb
GO:0035721	GO:0035721	5	-0.485249	-1.00818	0.477376	0.848543	0.793899	9498	tags=100%, list=51%, signal=49%	393452/569823/565515/563066	intraciliary retrograde transport	dync2li1/ttc21b/wdr35/cep131
GO:0036438	GO:0036438	4	0.306917	0.572894	0.961609	0.986188	0.92268	9483	tags=75%, list=51%, signal=36%	445140/503739/553420	maintenance of lens transparency	mipa/hsf4/mipb
GO:0019805	GO:0019805	4	0.486037	0.907242	0.586837	0.883165	0.826291	9482	tags=100%, list=51%, signal=49%	492518/368242/557166/100334830	quinolinate biosynthetic process	haao/kmo/acmsd/kynu
GO:0046874	GO:0046874	4	0.486037	0.907242	0.586837	0.883165	0.826291	9482	tags=100%, list=51%, signal=49%	492518/368242/557166/100334830	quinolinate metabolic process	haao/kmo/acmsd/kynu
GO:0007210	GO:0007210	4	0.315683	0.589258	0.956124	0.985026	0.921593	9361	tags=75%, list=51%, signal=37%	100000981/559806/751784	serotonin receptor signaling pathway	htr2cl1/htr2ab/htr2b
GO:0071569	GO:0071569	5	-0.492787	-1.02384	0.450226	0.840061	0.785963	9359	tags=100%, list=51%, signal=49%	386712/393263/445256/322756	protein ufmylation	uba5/ddrgk1/ufc1/ufm1
GO:0099054	GO:0099054	11	0.373085	0.925235	0.577055	0.881006	0.824272	9352	tags=82%, list=51%, signal=40%	335250/100535350/100334261/792773/567415/562702/58118/558123/324096	presynapse assembly	mecp2/lrrc4bb/slitrk3a/si:ch211-159i8.4/nlgn3b/nlgn3a/bdnf/slitrk4/slitrk6
GO:0099172	GO:0099172	11	0.373085	0.925235	0.577055	0.881006	0.824272	9352	tags=82%, list=51%, signal=40%	335250/100535350/100334261/792773/567415/562702/58118/558123/324096	presynapse organization	mecp2/lrrc4bb/slitrk3a/si:ch211-159i8.4/nlgn3b/nlgn3a/bdnf/slitrk4/slitrk6
GO:0009446	GO:0009446	4	0.316246	0.590308	0.956124	0.985026	0.921593	9349	tags=50%, list=51%, signal=25%	556522/317764	putrescine biosynthetic process	agmat/azin1b
GO:0033388	GO:0033388	4	0.316246	0.590308	0.956124	0.985026	0.921593	9349	tags=50%, list=51%, signal=25%	556522/317764	putrescine biosynthetic process from arginine	agmat/azin1b
GO:0098953	GO:0098953	11	0.346869	0.86022	0.655822	0.897583	0.839781	9325	tags=82%, list=51%, signal=40%	564883/794222/100003278/405796/550428/797409/569855/393614/797554	receptor diffusion trapping	cacng3b/cacng4b/cacng7b/dlg4b/cacng8a/cacng5a/cacng2b/cacng2a/cacng4a
GO:0098970	GO:0098970	11	0.346869	0.86022	0.655822	0.897583	0.839781	9325	tags=82%, list=51%, signal=40%	564883/794222/100003278/405796/550428/797409/569855/393614/797554	postsynaptic neurotransmitter receptor diffusion trapping	cacng3b/cacng4b/cacng7b/dlg4b/cacng8a/cacng5a/cacng2b/cacng2a/cacng4a
GO:0099628	GO:0099628	11	0.346869	0.86022	0.655822	0.897583	0.839781	9325	tags=82%, list=51%, signal=40%	564883/794222/100003278/405796/550428/797409/569855/393614/797554	neurotransmitter receptor diffusion trapping	cacng3b/cacng4b/cacng7b/dlg4b/cacng8a/cacng5a/cacng2b/cacng2a/cacng4a
GO:0014831	GO:0014831	6	0.305741	0.64495	0.88	0.953211	0.891827	9316	tags=83%, list=51%, signal=41%	100004929/100000544/101882535/30256/393910	gastro-intestinal system smooth muscle contraction	zeb1a/ptger3/spx/kita/sulf2a
GO:0061577	GO:0061577	4	-0.498455	-0.956343	0.534066	0.860898	0.805458	9254	tags=100%, list=50%, signal=50%	322013/100034580/100003220	calcium ion transmembrane transport via high voltage-gated calcium channel	cacng1a/cacng6a/cacng6b
GO:1902514	GO:1902514	4	-0.498455	-0.956343	0.534066	0.860898	0.805458	9254	tags=100%, list=50%, signal=50%	322013/100034580/100003220	regulation of calcium ion transmembrane transport via high voltage-gated calcium channel	cacng1a/cacng6a/cacng6b
GO:2001256	GO:2001256	4	0.470735	0.878681	0.632541	0.890212	0.832884	9228	tags=75%, list=50%, signal=37%	553661/767649/436769	regulation of store-operated calcium entry	homer2/saraf/homer1b
GO:0061031	GO:0061031	4	-0.500678	-0.960609	0.52967	0.860898	0.805458	9213	tags=75%, list=50%, signal=38%	386762/58137/393900	endodermal digestive tract morphogenesis	apc/celf1/ercc2
GO:0006706	GO:0006706	6	0.500786	1.05639	0.423636	0.836225	0.782375	9211	tags=100%, list=50%, signal=50%	445127/393451/553543/692332/100004700/393433	steroid catabolic process	hsd17b14/cyp46a1.4/cyp46a1.1/cyp46a1.3/cyp24a1/cyp46a1.2
GO:0006707	GO:0006707	4	0.500732	0.934673	0.559415	0.875929	0.819521	9211	tags=100%, list=50%, signal=50%	393451/553543/692332/393433	cholesterol catabolic process	cyp46a1.4/cyp46a1.1/cyp46a1.3/cyp46a1.2
GO:0016127	GO:0016127	4	0.500732	0.934673	0.559415	0.875929	0.819521	9211	tags=100%, list=50%, signal=50%	393451/553543/692332/393433	sterol catabolic process	cyp46a1.4/cyp46a1.1/cyp46a1.3/cyp46a1.2
GO:0032525	GO:0032525	7	-0.329541	-0.77837	0.75885	0.919206	0.860011	9192	tags=86%, list=50%, signal=43%	30524/57930/58069/321107/654446/654447	somite rostral/caudal axis specification	foxd5/foxh1/mespaa/rap1b/ripply1/ripply2
GO:1905812	GO:1905812	4	-0.501871	-0.962898	0.525275	0.860898	0.805458	9191	tags=100%, list=50%, signal=50%	378723/799901/394196	regulation of motor neuron axon guidance	sox2/reep1/nop56
GO:0031529	GO:0031529	8	-0.502848	-1.22656	0.221198	0.709931	0.664213	9175	tags=100%, list=50%, signal=50%	503735/393332/798252/100334248/336613/100005116/321033	ruffle organization	eps8l1a/eps8l3b/eps8l2/eps8l3a/cyfip1/arhgap24/aif1l
GO:0097178	GO:0097178	7	-0.50282	-1.18765	0.25885	0.756614	0.70789	9175	tags=100%, list=50%, signal=50%	503735/393332/798252/100334248/100005116/321033	ruffle assembly	eps8l1a/eps8l3b/eps8l2/eps8l3a/arhgap24/aif1l
GO:1900027	GO:1900027	6	-0.502793	-1.12487	0.336283	0.805771	0.753881	9175	tags=100%, list=50%, signal=50%	503735/393332/798252/100334248/100005116	regulation of ruffle assembly	eps8l1a/eps8l3b/eps8l2/eps8l3a/arhgap24
GO:0009593	GO:0009593	6	0.504312	1.06383	0.418182	0.836225	0.782375	9146	tags=100%, list=50%, signal=50%	794943/140429/474351/403132/474353/795671	detection of chemical stimulus	zgc:194312/gnat2/trpa1a/tlr4bb/trpa1b/tlr4al
GO:0002220	GO:0002220	6	0.472565	0.996858	0.48	0.849803	0.795078	9146	tags=83%, list=50%, signal=42%	403139/564279/474326/403132/795671	innate immune response activating cell surface receptor signaling pathway	tlr5b/tnip2/wdfy1/tlr4bb/tlr4al
GO:0002752	GO:0002752	6	0.472565	0.996858	0.48	0.849803	0.795078	9146	tags=83%, list=50%, signal=42%	403139/564279/474326/403132/795671	cell surface pattern recognition receptor signaling pathway	tlr5b/tnip2/wdfy1/tlr4bb/tlr4al
GO:0140895	GO:0140895	6	0.472565	0.996858	0.48	0.849803	0.795078	9146	tags=83%, list=50%, signal=42%	403139/564279/474326/403132/795671	cell surface toll-like receptor signaling pathway	tlr5b/tnip2/wdfy1/tlr4bb/tlr4al
GO:0032288	GO:0032288	4	-0.508866	-0.976319	0.505495	0.856237	0.801097	9062	tags=100%, list=49%, signal=51%	30156/561970/393139	myelin assembly	tenm4/adgrg6/actr10
GO:0003161	GO:0003161	4	0.509734	0.951475	0.542962	0.867699	0.811822	9045	tags=100%, list=49%, signal=51%	327035/571679/387533/352938	cardiac conduction system development	rnf2/chrm3a/gja3/chrm2a
GO:0051966	GO:0051966	30	0.195784	0.605445	0.946958	0.980827	0.917664	8933	tags=67%, list=48%, signal=34%	564883/566537/565256/794222/503566/378719/100150246/568484/553230/100003278/568406/503564/282554/282557/792371/550428/797409/100332913/569855/393614	regulation of synaptic transmission, glutamatergic	cacng3b/slc38a2/grm3/cacng4b/drd4-rs/drd2b/grm1b/grm6a/nptx2a/cacng7b/grm5a/drd4a/drd3/drd2a/grm8a/cacng8a/cacng5a/grm5b/cacng2b/cacng2a
GO:1904669	GO:1904669	4	0.517434	0.965849	0.531993	0.860898	0.805458	8903	tags=100%, list=48%, signal=52%	100037308/780840/100034634/100034504	ATP export	calhm5.1/calhm6/si:dkeyp-122a9.1/si:dkeyp-122a9.2
GO:0019233	GO:0019233	4	0.517597	0.966152	0.531993	0.860898	0.805458	8900	tags=100%, list=48%, signal=52%	65088/101882535/282557/474353	sensory perception of pain	oprm1/spx/drd2a/trpa1b
GO:0120316	GO:0120316	9	-0.367235	-0.922238	0.563679	0.87812	0.821571	8867	tags=78%, list=48%, signal=40%	431757/100322600/402875/402910/555846/393994/492462	sperm flagellum assembly	spag6/iqcg/dzip1/cfap206/armc2/ttll1/yif1b
GO:0035999	GO:0035999	8	-0.4265	-1.04033	0.403226	0.827828	0.774518	8866	tags=50%, list=48%, signal=26%	394021/100034522/100332843/260441	tetrahydrofolate interconversion	shmt1/mthfd1l/mthfs/mthfd1b
GO:0051932	GO:0051932	8	0.432653	0.988507	0.5	0.853492	0.79853	8846	tags=88%, list=48%, signal=46%	100148916/393704/724016/553402/550520/559693/799124	synaptic transmission, GABAergic	usp46/gabra6a/npas4a/gabrg2/gabra4/gabra6b/gabra5
GO:0032635	GO:0032635	4	0.52123	0.972934	0.52468	0.860898	0.805458	8833	tags=100%, list=48%, signal=52%	282676/403136/403128/403137	interleukin-6 production	hspd1/tlr8b/tlr9/tlr8a
GO:0032675	GO:0032675	4	0.52123	0.972934	0.52468	0.860898	0.805458	8833	tags=100%, list=48%, signal=52%	282676/403136/403128/403137	regulation of interleukin-6 production	hspd1/tlr8b/tlr9/tlr8a
GO:0032755	GO:0032755	4	0.52123	0.972934	0.52468	0.860898	0.805458	8833	tags=100%, list=48%, signal=52%	282676/403136/403128/403137	positive regulation of interleukin-6 production	hspd1/tlr8b/tlr9/tlr8a
GO:0002456	GO:0002456	6	0.522263	1.10169	0.369091	0.816522	0.76394	8815	tags=100%, list=48%, signal=52%	100188894/795573/100007662/559384/100000903/569443	T cell mediated immunity	il4/prf1.6/aire/prf1.5/prf1.1/prf1.9
GO:0001771	GO:0001771	4	0.522206	0.974756	0.522852	0.860898	0.805458	8815	tags=100%, list=48%, signal=52%	795573/559384/100000903/569443	immunological synapse formation	prf1.6/prf1.5/prf1.1/prf1.9
GO:0001913	GO:0001913	4	0.522206	0.974756	0.522852	0.860898	0.805458	8815	tags=100%, list=48%, signal=52%	795573/559384/100000903/569443	T cell mediated cytotoxicity	prf1.6/prf1.5/prf1.1/prf1.9
GO:0019731	GO:0019731	7	0.523647	1.15055	0.289091	0.781392	0.731072	8790	tags=100%, list=48%, signal=52%	402884/403128/100007792/30255/100150385/556600/402820	antibacterial humoral response	tlr21/tlr9/itln2/tfa/si:ch211-180a12.2/wfdc2/tmsb
GO:0019730	GO:0019730	10	0.404292	0.989984	0.484589	0.851662	0.796817	8790	tags=90%, list=48%, signal=47%	100002946/402884/403128/492459/100007792/30255/100150385/556600/402820	antimicrobial humoral response	cxcl8a/tlr21/tlr9/colec11/itln2/tfa/si:ch211-180a12.2/wfdc2/tmsb
GO:1900029	GO:1900029	4	-0.523779	-1.00493	0.487912	0.851662	0.796817	8787	tags=100%, list=48%, signal=52%	393332/798252/100334248	positive regulation of ruffle assembly	eps8l3b/eps8l2/eps8l3a
GO:0045743	GO:0045743	9	0.34777	0.832376	0.66955	0.898602	0.840734	8713	tags=89%, list=47%, signal=47%	493783/555721/402922/324931/493780/405896/799352/30122	positive regulation of fibroblast growth factor receptor signaling pathway	extl3/sall1a/dstyk/sp8b/ext2/sp9/ndr1/wnt8a
GO:0006991	GO:0006991	5	-0.529664	-1.10045	0.364253	0.812515	0.760191	8679	tags=100%, list=47%, signal=53%	558292/100037309/541490/334189	response to sterol depletion	scap/srebf2/erlin1/insig1
GO:0032933	GO:0032933	5	-0.529664	-1.10045	0.364253	0.812515	0.760191	8679	tags=100%, list=47%, signal=53%	558292/100037309/541490/334189	SREBP signaling pathway	scap/srebf2/erlin1/insig1
GO:0071501	GO:0071501	5	-0.529664	-1.10045	0.364253	0.812515	0.760191	8679	tags=100%, list=47%, signal=53%	558292/100037309/541490/334189	cellular response to sterol depletion	scap/srebf2/erlin1/insig1
GO:0042391	GO:0042391	105	0.190238	0.72551	0.929708	0.973385	0.910701	8671	tags=66%, list=47%, signal=35%	567442/556507/570464/393606/100148126/550584/100148290/406431/570188/768156/557460/494490/572011/64267/393704/568033/559976/563531/563472/555747/724016/795942/100003007/562421/100333648/562625/557280/100334453/565643/560709/327415/449679/555423/553402/735248/445232/796774/555284/572442/561821/555688/562853/100005325/556160/445315/795490/550520/794240/30725/100003342/555567/566868/556304/567239/55…	regulation of membrane potential	kcnh4b/chrna10a/wu:fu71h07/kcnk5b/kcnh4a/chrna5/si:dkey-43k4.5/prrx1a/kcnd2/tusc2a/tpcn3/slc6a9/slmapa/atp1b1a/gabra6a/sv2a/grin2bb/mllt11/si:rp71-39b20.4/chrna6/npas4a/kcna1a/insyn1/kcng2/grin2cb/gna15.4/kcnf1a/kcnc1b/kcng3/hcn3/kcnd3/cav3/scn1ba/gabrg2/kctd7/gna15.1/kcng1/kcnb1/scn4aa/kcnk18/pcdh19/kcna2b/scn1bb/gna14a/chrne/kcna6a/gabra4/kcne4/chrna1/grin2ca/si:ch211-225p5.8/scn5lab/kcnh5a/scn…
GO:0001508	GO:0001508	58	0.121763	0.430356	1	1	0.935602	8636	tags=64%, list=47%, signal=34%	570464/100148290/406431/570188/557460/572011/64267/568033/563472/795942/562421/562625/557280/100334453/565643/327415/555423/445232/796774/555284/572442/555688/562853/100005325/556160/795490/794240/555567/566868/567239/777666/559102/566069/552980/393101/100037377/567267	action potential	wu:fu71h07/si:dkey-43k4.5/prrx1a/kcnd2/tpcn3/slmapa/atp1b1a/sv2a/si:rp71-39b20.4/kcna1a/kcng2/gna15.4/kcnf1a/kcnc1b/kcng3/kcnd3/scn1ba/gna15.1/kcng1/kcnb1/scn4aa/pcdh19/kcna2b/scn1bb/gna14a/kcna6a/kcne4/si:ch211-225p5.8/scn5lab/scn4bb/scn2b/rangrf/scn4ba/vcla/scn1laa/kcnc2/kcnv2a
GO:0060976	GO:0060976	7	-0.359498	-0.849128	0.65708	0.897583	0.839781	8634	tags=86%, list=47%, signal=46%	100536023/387365/565492/798375/561935/100334859	coronary vasculature development	apela/gpc3/aplnrb/apln/aplnra/vclb
GO:0086010	GO:0086010	15	0.278226	0.744376	0.786963	0.927653	0.867915	8594	tags=80%, list=47%, signal=43%	570464/572011/555423/572442/100005325/555567/566868/567239/777666/559102/566069/393101	membrane depolarization during action potential	wu:fu71h07/slmapa/scn1ba/scn4aa/scn1bb/si:ch211-225p5.8/scn5lab/scn4bb/scn2b/rangrf/scn4ba/scn1laa
GO:0006692	GO:0006692	12	0.318754	0.806095	0.724422	0.909841	0.85125	8589	tags=75%, list=47%, signal=40%	393297/792084/565975/559020/553234/406449/559148/544666/246227	prostanoid metabolic process	zgc:56585/slco2b1/hpgd/ptgs2b/ptgr2/ptges3a/ptgis/ptges/ptgs2a
GO:0006693	GO:0006693	12	0.318754	0.806095	0.724422	0.909841	0.85125	8589	tags=75%, list=47%, signal=40%	393297/792084/565975/559020/553234/406449/559148/544666/246227	prostaglandin metabolic process	zgc:56585/slco2b1/hpgd/ptgs2b/ptgr2/ptges3a/ptgis/ptges/ptgs2a
GO:0006140	GO:0006140	10	-0.473878	-1.24038	0.208134	0.698287	0.653319	8532	tags=90%, list=46%, signal=48%	664696/562137/559447/568316/558368/100037369/567059/393160/406440	regulation of nucleotide metabolic process	tigara/slc38a9/scn1lab/prkag2b/atp5if1b/atp5if1a/si:dkey-190g11.3/tigarb/prkag1
GO:1900542	GO:1900542	10	-0.473878	-1.24038	0.208134	0.698287	0.653319	8532	tags=90%, list=46%, signal=48%	664696/562137/559447/568316/558368/100037369/567059/393160/406440	regulation of purine nucleotide metabolic process	tigara/slc38a9/scn1lab/prkag2b/atp5if1b/atp5if1a/si:dkey-190g11.3/tigarb/prkag1
GO:1903578	GO:1903578	10	-0.473878	-1.24038	0.208134	0.698287	0.653319	8532	tags=90%, list=46%, signal=48%	664696/562137/559447/568316/558368/100037369/567059/393160/406440	regulation of ATP metabolic process	tigara/slc38a9/scn1lab/prkag2b/atp5if1b/atp5if1a/si:dkey-190g11.3/tigarb/prkag1
GO:0009912	GO:0009912	4	0.539938	1.00786	0.489945	0.851662	0.796817	8488	tags=100%, list=46%, signal=54%	493915/30581/30303/30585	auditory receptor cell fate commitment	atoh1b/dlx4b/atoh1a/dlx3b
GO:0060120	GO:0060120	4	0.539938	1.00786	0.489945	0.851662	0.796817	8488	tags=100%, list=46%, signal=54%	493915/30581/30303/30585	inner ear receptor cell fate commitment	atoh1b/dlx4b/atoh1a/dlx3b
GO:0021559	GO:0021559	4	0.380725	0.710667	0.866545	0.950012	0.888834	8488	tags=75%, list=46%, signal=40%	266992/30581/30585	trigeminal nerve development	cad/dlx4b/dlx3b
GO:0099565	GO:0099565	11	0.398491	0.98824	0.491438	0.851662	0.796817	8431	tags=82%, list=46%, signal=44%	494490/559976/724016/100003007/100333648/555688/100003342/556922/192124	chemical synaptic transmission, postsynaptic	slc6a9/grin2bb/npas4a/insyn1/grin2cb/pcdh19/grin2ca/neto1/glra3
GO:0010644	GO:0010644	4	0.523534	0.977234	0.519196	0.860898	0.805458	8407	tags=75%, list=46%, signal=41%	565459/570445/387533	cell communication by electrical coupling	tjp1b/gja5b/gja3
GO:0010623	GO:0010623	4	-0.546229	-1.048	0.415385	0.835774	0.781952	8373	tags=100%, list=45%, signal=55%	81881/192327/560588	programmed cell death involved in cell development	crx/cct3/cep290
GO:1902262	GO:1902262	5	-0.228747	-0.475254	0.986425	0.996422	0.932254	8373	tags=80%, list=45%, signal=44%	30590/558732/393192/494479	apoptotic process involved in blood vessel morphogenesis	tp53/cdh13/pdcd2l/perp
GO:0099509	GO:0099509	4	0.549048	1.02486	0.466179	0.844381	0.790005	8320	tags=100%, list=45%, signal=55%	393684/393691/573010/100001650	regulation of presynaptic cytosolic calcium ion concentration	calb2b/calb2a/scgn/calb1
GO:1900271	GO:1900271	6	0.35398	0.746708	0.792727	0.927932	0.868175	8320	tags=67%, list=45%, signal=37%	393684/393691/573010/100001650	regulation of long-term synaptic potentiation	calb2b/calb2a/scgn/calb1
GO:2001244	GO:2001244	5	0.25692	0.513412	0.983929	0.995642	0.931525	8276	tags=60%, list=45%, signal=33%	559425/445098/447880	positive regulation of intrinsic apoptotic signaling pathway	bida/nck2b/styxl1
GO:0050432	GO:0050432	7	0.450151	0.989069	0.496364	0.851662	0.796817	8268	tags=86%, list=45%, signal=47%	450039/503566/378719/503564/282554/282557	catecholamine secretion	chga/drd4-rs/drd2b/drd4a/drd3/drd2a
GO:0050433	GO:0050433	7	0.450151	0.989069	0.496364	0.851662	0.796817	8268	tags=86%, list=45%, signal=47%	450039/503566/378719/503564/282554/282557	regulation of catecholamine secretion	chga/drd4-rs/drd2b/drd4a/drd3/drd2a
GO:0060158	GO:0060158	10	0.35194	0.861791	0.635274	0.89077	0.833407	8268	tags=80%, list=45%, signal=44%	503566/562625/445232/378719/556160/503564/282554/282557	phospholipase C-activating dopamine receptor signaling pathway	drd4-rs/gna15.4/gna15.1/drd2b/gna14a/drd4a/drd3/drd2a
GO:0071867	GO:0071867	28	0.150096	0.459978	0.992126	0.997302	0.933078	8268	tags=64%, list=45%, signal=36%	393801/100000981/503566/503565/562625/436804/445232/378719/556160/562813/559806/503564/792634/324971/100307104/793087/282554/282557	response to monoamine	gnao1b/htr2cl1/drd4-rs/drd4b/gna15.4/rgs8/gna15.1/drd2b/gna14a/gnb5a/htr2ab/drd4a/drd1a/nsg2/caly/rgs9b/drd3/drd2a
GO:0071868	GO:0071868	28	0.150096	0.459978	0.992126	0.997302	0.933078	8268	tags=64%, list=45%, signal=36%	393801/100000981/503566/503565/562625/436804/445232/378719/556160/562813/559806/503564/792634/324971/100307104/793087/282554/282557	cellular response to monoamine stimulus	gnao1b/htr2cl1/drd4-rs/drd4b/gna15.4/rgs8/gna15.1/drd2b/gna14a/gnb5a/htr2ab/drd4a/drd1a/nsg2/caly/rgs9b/drd3/drd2a
GO:0071869	GO:0071869	28	0.150096	0.459978	0.992126	0.997302	0.933078	8268	tags=64%, list=45%, signal=36%	393801/100000981/503566/503565/562625/436804/445232/378719/556160/562813/559806/503564/792634/324971/100307104/793087/282554/282557	response to catecholamine	gnao1b/htr2cl1/drd4-rs/drd4b/gna15.4/rgs8/gna15.1/drd2b/gna14a/gnb5a/htr2ab/drd4a/drd1a/nsg2/caly/rgs9b/drd3/drd2a
GO:0071870	GO:0071870	28	0.150096	0.459978	0.992126	0.997302	0.933078	8268	tags=64%, list=45%, signal=36%	393801/100000981/503566/503565/562625/436804/445232/378719/556160/562813/559806/503564/792634/324971/100307104/793087/282554/282557	cellular response to catecholamine stimulus	gnao1b/htr2cl1/drd4-rs/drd4b/gna15.4/rgs8/gna15.1/drd2b/gna14a/gnb5a/htr2ab/drd4a/drd1a/nsg2/caly/rgs9b/drd3/drd2a
GO:1903350	GO:1903350	28	0.150096	0.459978	0.992126	0.997302	0.933078	8268	tags=64%, list=45%, signal=36%	393801/100000981/503566/503565/562625/436804/445232/378719/556160/562813/559806/503564/792634/324971/100307104/793087/282554/282557	response to dopamine	gnao1b/htr2cl1/drd4-rs/drd4b/gna15.4/rgs8/gna15.1/drd2b/gna14a/gnb5a/htr2ab/drd4a/drd1a/nsg2/caly/rgs9b/drd3/drd2a
GO:1903351	GO:1903351	28	0.150096	0.459978	0.992126	0.997302	0.933078	8268	tags=64%, list=45%, signal=36%	393801/100000981/503566/503565/562625/436804/445232/378719/556160/562813/559806/503564/792634/324971/100307104/793087/282554/282557	cellular response to dopamine	gnao1b/htr2cl1/drd4-rs/drd4b/gna15.4/rgs8/gna15.1/drd2b/gna14a/gnb5a/htr2ab/drd4a/drd1a/nsg2/caly/rgs9b/drd3/drd2a
GO:0007212	GO:0007212	24	0.141547	0.424477	0.993631	0.998213	0.933931	8268	tags=67%, list=45%, signal=37%	393801/503566/503565/562625/436804/445232/378719/556160/562813/503564/792634/324971/100307104/793087/282554/282557	G protein-coupled dopamine receptor signaling pathway	gnao1b/drd4-rs/drd4b/gna15.4/rgs8/gna15.1/drd2b/gna14a/gnb5a/drd4a/drd1a/nsg2/caly/rgs9b/drd3/drd2a
GO:0048538	GO:0048538	20	0.291804	0.837758	0.6864	0.898723	0.840848	8262	tags=70%, list=45%, signal=39%	550236/493783/192338/378872/569471/393665/100333914/100134973/30658/493780/100007662/368206/30250/30482	thymus development	cdca7a/extl3/mcm2/fam49a/chd7/ndrg1b/ccl25a/il7r/rag2/ext2/aire/tbx1/sema3d/gata5
GO:0048534	GO:0048534	24	0.256158	0.768174	0.772293	0.921235	0.86191	8262	tags=67%, list=45%, signal=37%	550236/493783/558148/192338/378872/569471/393665/100333914/100134973/30658/493780/266964/100007662/368206/30250/30482	hematopoietic or lymphoid organ development	cdca7a/extl3/tcf21/mcm2/fam49a/chd7/ndrg1b/ccl25a/il7r/rag2/ext2/tlx1/aire/tbx1/sema3d/gata5
GO:0043490	GO:0043490	6	-0.446931	-0.999897	0.455752	0.842022	0.787798	8237	tags=83%, list=45%, signal=46%	568740/337675/445054/406717/571044	malate-aspartate shuttle	slc25a18/slc25a12/slc25a55b/slc25a55a/slc25a22a
GO:0060272	GO:0060272	7	0.475871	1.04558	0.42	0.836225	0.782375	8186	tags=86%, list=44%, signal=48%	567422/30405/30403/570925/58061/30250	embryonic skeletal joint morphogenesis	plxna3/hoxd11a/hoxc11a/hoxc11b/hoxa11a/sema3d
GO:1901654	GO:1901654	19	0.318562	0.904174	0.593651	0.885172	0.828169	8150	tags=58%, list=44%, signal=32%	393888/777792/100005416/449674/406473/562469/378727/402837/792433/559290/393608	response to ketone	abhd2a/sult2st3/ptger4b/park7/pck2/ptger4a/pck1/hamp/bglap/abhd2b/ptger2a
GO:0071379	GO:0071379	7	0.354745	0.779443	0.767273	0.921235	0.86191	8150	tags=71%, list=44%, signal=40%	100003679/100005416/360149/562469/393608	cellular response to prostaglandin stimulus	keap1b/ptger4b/nfe2l2a/ptger4a/ptger2a
GO:0003310	GO:0003310	10	-0.17806	-0.466075	0.983254	0.995642	0.931525	8143	tags=70%, list=44%, signal=39%	100536821/556925/323882/60639/30657/402941/30262	pancreatic A cell differentiation	myt1b/rfx6/insm1b/pax6b/arxa/insm1a/ins
GO:0086012	GO:0086012	10	0.453252	1.10987	0.359589	0.811679	0.759409	8124	tags=90%, list=44%, signal=50%	570464/572011/555423/100005325/555567/567239/777666/559102/566069	membrane depolarization during cardiac muscle cell action potential	wu:fu71h07/slmapa/scn1ba/scn1bb/si:ch211-225p5.8/scn4bb/scn2b/rangrf/scn4ba
GO:0007351	GO:0007351	11	0.560703	1.39052	0.10274	0.565012	0.528627	8109	tags=100%, list=44%, signal=56%	58119/394141/100004703/394176/567338/553522/557999/406379/100126813/334375/799352	tripartite regional subdivision	adar/dctn2/tdrd7b/pum1/pld6/tdrd1/tdrd5/tdrd7a/cactin/buc/ndr1
GO:0008595	GO:0008595	11	0.560703	1.39052	0.10274	0.565012	0.528627	8109	tags=100%, list=44%, signal=56%	58119/394141/100004703/394176/567338/553522/557999/406379/100126813/334375/799352	anterior/posterior axis specification, embryo	adar/dctn2/tdrd7b/pum1/pld6/tdrd1/tdrd5/tdrd7a/cactin/buc/ndr1
GO:0043650	GO:0043650	9	0.483424	1.15706	0.307958	0.794837	0.743652	7966	tags=78%, list=43%, signal=44%	564147/406330/797748/791730/492518/368242/557166	dicarboxylic acid biosynthetic process	glsa/got1/glsl/got1l1/haao/kmo/acmsd
GO:0003254	GO:0003254	4	0.568462	1.0611	0.424132	0.836225	0.782375	7962	tags=100%, list=43%, signal=57%	572011/563531/560709/559102	regulation of membrane depolarization	slmapa/mllt11/hcn3/rangrf
GO:0046636	GO:0046636	9	0.520221	1.24513	0.224913	0.718175	0.671926	7940	tags=89%, list=43%, signal=51%	337597/327284/556717/570830/568839/791704/100124603/751714	negative regulation of alpha-beta T cell activation	lgals9l1/lgals9l3/lgals9l4/vsir/loxl3a/zgc:153759/lgals9l5/zgc:153631
GO:0046642	GO:0046642	6	0.569716	1.2018	0.250909	0.749682	0.701404	7940	tags=100%, list=43%, signal=57%	337597/327284/556717/791704/100124603/751714	negative regulation of alpha-beta T cell proliferation	lgals9l1/lgals9l3/lgals9l4/zgc:153759/lgals9l5/zgc:153631
GO:0046631	GO:0046631	17	0.41571	1.14903	0.285942	0.779419	0.729226	7940	tags=76%, list=43%, signal=44%	564589/337597/327284/570531/556717/492332/556770/64603/570830/568839/791704/100124603/751714	alpha-beta T cell activation	batf/lgals9l1/lgals9l3/brd4/lgals9l4/opa1/gpr183a/eomesa/vsir/loxl3a/zgc:153759/lgals9l5/zgc:153631
GO:0046634	GO:0046634	12	0.407949	1.03166	0.425743	0.836225	0.782375	7940	tags=83%, list=43%, signal=47%	337597/327284/570531/556717/492332/570830/568839/791704/100124603/751714	regulation of alpha-beta T cell activation	lgals9l1/lgals9l3/brd4/lgals9l4/opa1/vsir/loxl3a/zgc:153759/lgals9l5/zgc:153631
GO:0046633	GO:0046633	7	0.401346	0.881835	0.66	0.897583	0.839781	7940	tags=86%, list=43%, signal=49%	337597/327284/556717/791704/100124603/751714	alpha-beta T cell proliferation	lgals9l1/lgals9l3/lgals9l4/zgc:153759/lgals9l5/zgc:153631
GO:0046640	GO:0046640	7	0.401346	0.881835	0.66	0.897583	0.839781	7940	tags=86%, list=43%, signal=49%	337597/327284/556717/791704/100124603/751714	regulation of alpha-beta T cell proliferation	lgals9l1/lgals9l3/lgals9l4/zgc:153759/lgals9l5/zgc:153631
GO:0016185	GO:0016185	7	0.468212	1.02875	0.447273	0.840061	0.785963	7935	tags=86%, list=43%, signal=49%	360143/561067/360146/360145/337663/406525	synaptic vesicle budding from presynaptic endocytic zone membrane	mxb/mxf/mxd/mxc/mxe/dnm2b
GO:0070142	GO:0070142	7	0.468212	1.02875	0.447273	0.840061	0.785963	7935	tags=86%, list=43%, signal=49%	360143/561067/360146/360145/337663/406525	synaptic vesicle budding	mxb/mxf/mxd/mxc/mxe/dnm2b
GO:2000766	GO:2000766	5	0.510042	1.01923	0.457143	0.842341	0.788096	7903	tags=80%, list=43%, signal=46%	405801/393956/79079/30702	negative regulation of cytoplasmic translation	rbm24a/cpeb4a/cpeb1a/cpeb1b
GO:0031048	GO:0031048	7	0.470164	1.03304	0.443636	0.840061	0.785963	7899	tags=86%, list=43%, signal=49%	794348/572134/553522/368200/557999/572312	regulatory ncRNA-mediated heterochromatin formation	nrde2/piwil2/tdrd1/piwil1/tdrd5/si:ch73-41e3.7
GO:0048665	GO:0048665	28	0.169034	0.518014	0.984252	0.995642	0.931525	7898	tags=57%, list=43%, signal=33%	30151/352910/30157/30227/325288/405399/323487/30581/368245/406205/492816/571943/30269/503564/368201/30479	neuron fate specification	isl2b/mib1/isl2a/ntn1a/olig2/mnx1/zc4h2/dlx4b/fgf19/mnx2a/prdm12b/lhx4/shha/drd4a/ved/evx2
GO:0045109	GO:0045109	24	0.218792	0.65612	0.883758	0.954712	0.893231	7850	tags=58%, list=43%, signal=34%	101885652/393560/798092/555251/797351/568321/100009654/794486/572199/100033387/553718/494090/101882408/30259	intermediate filament organization	eppk1/agfg1b/vimr2/inaa/krt5/si:dkey-222f2.1/zgc:158846/krt4/ngs/nefmb/nefma/bfsp2/vimr1/prph
GO:0016037	GO:0016037	4	-0.368429	-0.706875	0.850549	0.94568	0.884781	7831	tags=75%, list=42%, signal=43%	100331083/30459/564181	light absorption	parapinopsina/exorh/opn5
GO:0032486	GO:0032486	6	-0.579641	-1.2968	0.170354	0.659533	0.617061	7758	tags=83%, list=42%, signal=48%	321107/474323/415242/406714/414329	Rap protein signal transduction	rap1b/rap2c/rap1aa/rap1ab/rap2b
GO:0007028	GO:0007028	9	0.58223	1.39355	0.117647	0.597175	0.558718	7711	tags=100%, list=42%, signal=58%	394141/100004703/394176/567338/553522/565271/557999/406379/334375	cytoplasm organization	dctn2/tdrd7b/pum1/pld6/tdrd1/gper1/tdrd5/tdrd7a/buc
GO:0007308	GO:0007308	9	0.568137	1.35981	0.138408	0.625362	0.58509	7711	tags=89%, list=42%, signal=52%	394141/100004703/394176/567338/553522/557999/406379/334375	oocyte construction	dctn2/tdrd7b/pum1/pld6/tdrd1/tdrd5/tdrd7a/buc
GO:0007309	GO:0007309	9	0.568137	1.35981	0.138408	0.625362	0.58509	7711	tags=89%, list=42%, signal=52%	394141/100004703/394176/567338/553522/557999/406379/334375	oocyte axis specification	dctn2/tdrd7b/pum1/pld6/tdrd1/tdrd5/tdrd7a/buc
GO:0007314	GO:0007314	8	0.582199	1.33018	0.146127	0.628408	0.58794	7711	tags=100%, list=42%, signal=58%	394141/100004703/394176/567338/553522/557999/406379/334375	oocyte anterior/posterior axis specification	dctn2/tdrd7b/pum1/pld6/tdrd1/tdrd5/tdrd7a/buc
GO:0007315	GO:0007315	8	0.582199	1.33018	0.146127	0.628408	0.58794	7711	tags=100%, list=42%, signal=58%	394141/100004703/394176/567338/553522/557999/406379/334375	pole plasm assembly	dctn2/tdrd7b/pum1/pld6/tdrd1/tdrd5/tdrd7a/buc
GO:0008358	GO:0008358	8	0.582199	1.33018	0.146127	0.628408	0.58794	7711	tags=100%, list=42%, signal=58%	394141/100004703/394176/567338/553522/557999/406379/334375	maternal determination of anterior/posterior axis, embryo	dctn2/tdrd7b/pum1/pld6/tdrd1/tdrd5/tdrd7a/buc
GO:1901797	GO:1901797	11	0.332774	0.825266	0.690068	0.899612	0.841679	7700	tags=73%, list=42%, signal=42%	100004402/321544/373870/327035/373869/30637/30645/58113	negative regulation of signal transduction by p53 class mediator	plrg1/prpf19/vax1/rnf2/vax2/mdm2/cd74b/cd74a
GO:0031086	GO:0031086	4	0.58332	1.08883	0.396709	0.827828	0.774518	7688	tags=100%, list=42%, signal=58%	504054/565659/568176/360153	nuclear-transcribed mRNA catabolic process, deadenylation-independent decay	edc3/edc4/dcp1b/dcp1a
GO:0031087	GO:0031087	4	0.58332	1.08883	0.396709	0.827828	0.774518	7688	tags=100%, list=42%, signal=58%	504054/565659/568176/360153	deadenylation-independent decapping of nuclear-transcribed mRNA	edc3/edc4/dcp1b/dcp1a
GO:0000290	GO:0000290	6	0.487555	1.02848	0.443636	0.840061	0.785963	7688	tags=67%, list=42%, signal=39%	445157/100009659/568176/360153	deadenylation-dependent decapping of nuclear-transcribed mRNA	lsm1/patl1/dcp1b/dcp1a
GO:0007339	GO:0007339	12	0.275525	0.696772	0.833333	0.938091	0.877681	7678	tags=67%, list=42%, signal=39%	555835/30594/334011/114439/407714/114438/64692/559251	binding of sperm to zona pellucida	zp3d.2/zp3/zpcx/zp2.3/zp3a.1/zp2.2/zp3b/zp2l2
GO:0035036	GO:0035036	12	0.275525	0.696772	0.833333	0.938091	0.877681	7678	tags=67%, list=42%, signal=39%	555835/30594/334011/114439/407714/114438/64692/559251	sperm-egg recognition	zp3d.2/zp3/zpcx/zp2.3/zp3a.1/zp2.2/zp3b/zp2l2
GO:0051694	GO:0051694	7	0.459375	1.00933	0.478182	0.848842	0.794178	7659	tags=86%, list=42%, signal=50%	447869/447877/30441/101887017/100149390/100149766	pointed-end actin filament capping	tmod2/lmod2a/tmod4/lmod1a/lmod3/tmod1
GO:0006171	GO:0006171	13	0.244598	0.628951	0.898858	0.961212	0.899312	7655	tags=69%, list=42%, signal=41%	100333702/569499/560719/571825/570652/560807/563724/557026/560410	cAMP biosynthetic process	adcy9/adcy1b/si:dkey-206f10.1/adcy3a/adcy6a/adcy6b/adcy2a/adcy1a/si:ch211-132f19.7
GO:0006572	GO:0006572	5	-0.467727	-0.971771	0.504525	0.856237	0.801097	7601	tags=80%, list=41%, signal=47%	561410/322372/436754/445287	tyrosine catabolic process	tat/fah/gstz1/hpdb
GO:2000515	GO:2000515	6	0.526647	1.11094	0.354545	0.811679	0.759409	7589	tags=83%, list=41%, signal=49%	337597/327284/556717/568839/100124603	negative regulation of CD4-positive, alpha-beta T cell activation	lgals9l1/lgals9l3/lgals9l4/loxl3a/lgals9l5
GO:2000514	GO:2000514	9	0.397875	0.9523	0.513841	0.858857	0.803549	7589	tags=78%, list=41%, signal=46%	337597/327284/570531/556717/492332/568839/100124603	regulation of CD4-positive, alpha-beta T cell activation	lgals9l1/lgals9l3/brd4/lgals9l4/opa1/loxl3a/lgals9l5
GO:0097503	GO:0097503	6	-0.591518	-1.32337	0.143805	0.626987	0.586611	7539	tags=100%, list=41%, signal=59%	445376/556518/553280/445567/403116	sialylation	st6gal1/st3gal1l3/st3gal1l/st3gal8/st6gal2a
GO:0007340	GO:0007340	10	0.364579	0.89274	0.594178	0.885172	0.828169	7440	tags=70%, list=40%, signal=42%	550457/555835/30594/334011/407714/64692/406849	acrosome reaction	rab3ab/zp3d.2/zp3/zpcx/zp3a.1/zp3b/trim36
GO:1904427	GO:1904427	4	-0.60013	-1.15142	0.296703	0.784965	0.734415	7379	tags=100%, list=40%, signal=60%	565492/556360/561935	positive regulation of calcium ion transmembrane transport	aplnrb/stim1a/aplnra
GO:0034767	GO:0034767	7	-0.457932	-1.08163	0.367257	0.816307	0.763739	7379	tags=71%, list=40%, signal=43%	565492/557091/556360/561935/100318736	positive regulation of monoatomic ion transmembrane transport	aplnrb/wnk4b/stim1a/aplnra/wnk1a
GO:1904064	GO:1904064	7	-0.457932	-1.08163	0.367257	0.816307	0.763739	7379	tags=71%, list=40%, signal=43%	565492/557091/556360/561935/100318736	positive regulation of cation transmembrane transport	aplnrb/wnk4b/stim1a/aplnra/wnk1a
GO:0060046	GO:0060046	7	0.335445	0.737038	0.810909	0.93358	0.87346	7365	tags=71%, list=40%, signal=43%	555835/30594/334011/407714/64692	regulation of acrosome reaction	zp3d.2/zp3/zpcx/zp3a.1/zp3b
GO:2000344	GO:2000344	7	0.335445	0.737038	0.810909	0.93358	0.87346	7365	tags=71%, list=40%, signal=43%	555835/30594/334011/407714/64692	positive regulation of acrosome reaction	zp3d.2/zp3/zpcx/zp3a.1/zp3b
GO:0035803	GO:0035803	9	0.298378	0.714157	0.821799	0.936109	0.875826	7365	tags=67%, list=40%, signal=40%	555835/30594/334011/407714/386700/64692	egg coat formation	zp3d.2/zp3/zpcx/zp3a.1/stm/zp3b
GO:0045880	GO:0045880	10	-0.307355	-0.804507	0.732057	0.912871	0.854084	7298	tags=80%, list=40%, signal=48%	116991/30444/352930/30225/323260/677757/321855/322041	positive regulation of smoothened signaling pathway	ugdh/shhb/gli1/smo/gas8/mycbp/ift88/ip6k2a
GO:0071300	GO:0071300	6	0.337706	0.712379	0.832727	0.938091	0.877681	7281	tags=83%, list=39%, signal=50%	100334375/100001603/561009/100330048/569746	cellular response to retinoic acid	brinp1/brinp3a.2/brinp2/brinp3b/brinp3a.1
GO:0007530	GO:0007530	13	0.474284	1.21956	0.238173	0.733509	0.686273	7239	tags=69%, list=39%, signal=42%	100004398/558148/317733/571851/402923/399692/402917/402908/548602	sex determination	mettl3/tcf21/esr2b/kdm2aa/dmrt1/cyp17a1/lhb/e2f5/myoc
GO:0099068	GO:0099068	5	0.485265	0.969721	0.514286	0.858857	0.803549	7140	tags=80%, list=39%, signal=49%	100535350/567415/559868/562702	postsynapse assembly	lrrc4bb/nlgn3b/arhgef9a/nlgn3a
GO:0048795	GO:0048795	7	0.236212	0.519004	0.970909	0.990835	0.927028	7135	tags=57%, list=39%, signal=35%	100148840/619520/30483/30269	swim bladder morphogenesis	wnt7bb/ihha/gata4/shha
GO:0060971	GO:0060971	8	0.211826	0.483971	0.982394	0.995642	0.931525	7128	tags=50%, list=39%, signal=31%	566557/30164/100003089/338101	embryonic heart tube left/right pattern formation	furina/pitx2/mmp21/spaw
GO:0043096	GO:0043096	4	-0.407472	-0.781783	0.742857	0.916722	0.857688	7111	tags=75%, list=39%, signal=46%	436919/393641/406259	purine nucleobase salvage	ada/aprt/hprt1
GO:0036444	GO:0036444	7	-0.494597	-1.16823	0.267699	0.768707	0.719204	6958	tags=57%, list=38%, signal=36%	100000862/768182/561210/100359374	calcium import into the mitochondrion	smdt1b/mcu/micu1/bcl2l16
GO:0015838	GO:0015838	6	0.395045	0.833334	0.705455	0.901133	0.843102	6958	tags=67%, list=38%, signal=42%	57957/799908/100150665/393822	amino-acid betaine transport	slc7a6/slc22a21/slc6a14/slc22a4
GO:0061687	GO:0061687	8	0.211796	0.483904	0.982394	0.995642	0.931525	6958	tags=50%, list=38%, signal=31%	368620/449674/555724/393822	detoxification of inorganic compound	abcc4/park7/slc30a10/slc22a4
GO:0090259	GO:0090259	6	0.341084	0.719505	0.818182	0.934473	0.874295	6919	tags=67%, list=38%, signal=42%	393229/373870/58216/373869	regulation of retinal ganglion cell axon guidance	rbpms2b/vax1/atoh7/vax2
GO:0072488	GO:0072488	9	0.462509	1.107	0.34083	0.806107	0.754196	6898	tags=78%, list=37%, signal=49%	337596/335821/568314/415170/563826/100038797/554272	ammonium transmembrane transport	rhbg/aqp1a.1/slc9a3.2/slc12a2/rhcgl1/rhcga/rhd
GO:0038066	GO:0038066	12	-0.374651	-1.03417	0.391414	0.825678	0.772506	6883	tags=50%, list=37%, signal=31%	799556/65237/266756/555703/406340/100005496	p38MAPK cascade	rell1/mapk14a/mapk14b/map3k5/dusp1/si:ch211-1i11.3
GO:0030719	GO:0030719	6	0.63062	1.33027	0.136364	0.62488	0.584639	6817	tags=100%, list=37%, signal=63%	394141/100004703/567338/553522/557999/406379	P granule organization	dctn2/tdrd7b/pld6/tdrd1/tdrd5/tdrd7a
GO:0034587	GO:0034587	10	0.277001	0.67829	0.863014	0.949637	0.888483	6817	tags=60%, list=37%, signal=38%	100004703/567338/572134/553522/368200/406379	piRNA processing	tdrd7b/pld6/piwil2/tdrd1/piwil1/tdrd7a
GO:0045622	GO:0045622	4	0.454319	0.848038	0.680073	0.898602	0.840734	6783	tags=75%, list=37%, signal=47%	570531/492332/568839	regulation of T-helper cell differentiation	brd4/opa1/loxl3a
GO:2000316	GO:2000316	4	0.454319	0.848038	0.680073	0.898602	0.840734	6783	tags=75%, list=37%, signal=47%	570531/492332/568839	regulation of T-helper 17 type immune response	brd4/opa1/loxl3a
GO:2000319	GO:2000319	4	0.454319	0.848038	0.680073	0.898602	0.840734	6783	tags=75%, list=37%, signal=47%	570531/492332/568839	regulation of T-helper 17 cell differentiation	brd4/opa1/loxl3a
GO:2000328	GO:2000328	4	0.454319	0.848038	0.680073	0.898602	0.840734	6783	tags=75%, list=37%, signal=47%	570531/492332/568839	regulation of T-helper 17 cell lineage commitment	brd4/opa1/loxl3a
GO:0042159	GO:0042159	4	0.384728	0.718139	0.85192	0.945738	0.884835	6739	tags=75%, list=37%, signal=48%	566040/436917/568972	lipoprotein catabolic process	notum2/notum1b/apoc2
GO:0048172	GO:0048172	4	0.460794	0.860124	0.659963	0.897583	0.839781	6685	tags=75%, list=36%, signal=48%	393916/541382/566015	regulation of short-term neuronal synaptic plasticity	syap1/shisa9a/shisa9b
GO:0006273	GO:0006273	4	0.278732	0.520285	0.976234	0.992735	0.928805	6681	tags=50%, list=36%, signal=32%	559535/563276	lagging strand elongation	dna2/lig3
GO:0033278	GO:0033278	6	0.249507	0.526327	0.969091	0.990038	0.926282	6658	tags=67%, list=36%, signal=43%	352940/100005852/403041/692065	cell proliferation in midbrain	fgfr2/fgf22/zic5/fgf16
GO:1902766	GO:1902766	5	0.346942	0.693304	0.866071	0.950012	0.888834	6646	tags=40%, list=36%, signal=26%	406411/406659	skeletal muscle satellite cell migration	rhoaa/rhoac
GO:0033313	GO:0033313	5	0.296901	0.593307	0.942857	0.978685	0.91566	6629	tags=60%, list=36%, signal=38%	317763/557000/436630	meiotic cell cycle checkpoint signaling	ttk/sycp2/hormad1
GO:0048069	GO:0048069	7	0.266563	0.585691	0.929091	0.973385	0.910701	6598	tags=57%, list=36%, signal=37%	100005887/30207/100037388/570312	eye pigmentation	vps18/tyr/hps5/slc24a5
GO:0006971	GO:0006971	5	-0.486229	-1.01021	0.475113	0.84737	0.792801	6517	tags=80%, list=35%, signal=52%	562904/100000322/403028/30331	hypotonic response	slc9a2/trpv6/slc31a1/cahz
GO:0042539	GO:0042539	5	-0.486229	-1.01021	0.475113	0.84737	0.792801	6517	tags=80%, list=35%, signal=52%	562904/100000322/403028/30331	hypotonic salinity response	slc9a2/trpv6/slc31a1/cahz
GO:0045124	GO:0045124	6	0.569117	1.20053	0.250909	0.749682	0.701404	6477	tags=83%, list=35%, signal=54%	100001171/564172/568518/101884293/100333821	regulation of bone resorption	gpr137ba/tmem64/lrp5/gpr137bb/tnfrsf11a
GO:0046850	GO:0046850	10	0.408898	1.00126	0.469178	0.84737	0.792801	6477	tags=60%, list=35%, signal=39%	100001171/564172/568518/558218/101884293/100333821	regulation of bone remodeling	gpr137ba/tmem64/lrp5/suco/gpr137bb/tnfrsf11a
GO:0140966	GO:0140966	5	0.449513	0.898276	0.614286	0.890212	0.832884	6467	tags=80%, list=35%, signal=52%	572134/553522/368200/557999	piRNA-mediated heterochromatin formation	piwil2/tdrd1/piwil1/tdrd5
GO:0141005	GO:0141005	5	0.449513	0.898276	0.614286	0.890212	0.832884	6467	tags=80%, list=35%, signal=52%	572134/553522/368200/557999	transposable element silencing by heterochromatin formation	piwil2/tdrd1/piwil1/tdrd5
GO:0141176	GO:0141176	4	0.399478	0.74567	0.815356	0.93358	0.87346	6467	tags=75%, list=35%, signal=49%	572134/553522/557999	gene silencing by piRNA-directed DNA methylation	piwil2/tdrd1/tdrd5
GO:0141196	GO:0141196	4	0.399478	0.74567	0.815356	0.93358	0.87346	6467	tags=75%, list=35%, signal=49%	572134/553522/557999	transposable element silencing by piRNA-mediated DNA methylation	piwil2/tdrd1/tdrd5
GO:0009164	GO:0009164	10	0.364087	0.891535	0.594178	0.885172	0.828169	6415	tags=70%, list=35%, signal=46%	405829/393113/559295/492807/373884/402979/559958	nucleoside catabolic process	dpydb/upp2/ada2b/cdadc1/ada2a/cdab/cdaa
GO:0034656	GO:0034656	10	0.364087	0.891535	0.594178	0.885172	0.828169	6415	tags=70%, list=35%, signal=46%	405829/393113/559295/492807/373884/402979/559958	nucleobase-containing small molecule catabolic process	dpydb/upp2/ada2b/cdadc1/ada2a/cdab/cdaa
GO:0046135	GO:0046135	7	0.373171	0.81993	0.72	0.908932	0.850399	6415	tags=71%, list=35%, signal=47%	405829/393113/492807/402979/559958	pyrimidine nucleoside catabolic process	dpydb/upp2/cdadc1/cdab/cdaa
GO:0009119	GO:0009119	23	0.244468	0.724438	0.824	0.936109	0.875826	6415	tags=57%, list=35%, signal=37%	405822/403338/393113/393526/559295/492807/798022/373884/415146/402979/415192/402953/559958	ribonucleoside metabolic process	pgm2/gnmt/upp2/mtap/ada2b/cdadc1/nt5c1ba/ada2a/hprt1l/cdab/pnp4a/pnp6/cdaa
GO:0042454	GO:0042454	9	0.284968	0.682059	0.854671	0.947533	0.886515	6415	tags=67%, list=35%, signal=44%	393113/559295/492807/373884/402979/559958	ribonucleoside catabolic process	upp2/ada2b/cdadc1/ada2a/cdab/cdaa
GO:0046131	GO:0046131	6	0.275587	0.58134	0.932727	0.973813	0.911102	6415	tags=67%, list=35%, signal=43%	393113/492807/402979/559958	pyrimidine ribonucleoside metabolic process	upp2/cdadc1/cdab/cdaa
GO:0046133	GO:0046133	6	0.275587	0.58134	0.932727	0.973813	0.911102	6415	tags=67%, list=35%, signal=43%	393113/492807/402979/559958	pyrimidine ribonucleoside catabolic process	upp2/cdadc1/cdab/cdaa
GO:0032261	GO:0032261	11	-0.305033	-0.823867	0.705742	0.901133	0.843102	6353	tags=64%, list=34%, signal=42%	100330772/393641/393864/368220/406259/393867/322229	purine nucleotide salvage	ampd2a/aprt/naprt/adka/hprt1/ampd1/adkb
GO:0008406	GO:0008406	28	0.302937	0.928368	0.559055	0.875929	0.819521	6293	tags=43%, list=34%, signal=28%	100332642/558148/559106/30517/562822/387259/402923/561569/359831/402917/402920/565271	gonad development	ambra1a/tcf21/ambra1b/ahr2/bmpr2a/figla/dmrt1/igf3/fgf24/lhb/lhcgr/gper1
GO:0048608	GO:0048608	28	0.302937	0.928368	0.559055	0.875929	0.819521	6293	tags=43%, list=34%, signal=28%	100332642/558148/559106/30517/562822/387259/402923/561569/359831/402917/402920/565271	reproductive structure development	ambra1a/tcf21/ambra1b/ahr2/bmpr2a/figla/dmrt1/igf3/fgf24/lhb/lhcgr/gper1
GO:0061458	GO:0061458	28	0.302937	0.928368	0.559055	0.875929	0.819521	6293	tags=43%, list=34%, signal=28%	100332642/558148/559106/30517/562822/387259/402923/561569/359831/402917/402920/565271	reproductive system development	ambra1a/tcf21/ambra1b/ahr2/bmpr2a/figla/dmrt1/igf3/fgf24/lhb/lhcgr/gper1
GO:0034614	GO:0034614	11	-0.378667	-1.02274	0.430622	0.836225	0.782375	6271	tags=64%, list=34%, signal=42%	246090/794006/393770/791455/393328/30553/335799	cellular response to reactive oxygen species	cygb1/sod3b/romo1/prdx2/oser1/sod1/sod2
GO:0000303	GO:0000303	9	-0.328725	-0.825527	0.698113	0.899631	0.841697	6271	tags=56%, list=34%, signal=37%	246090/794006/791455/30553/335799	response to superoxide	cygb1/sod3b/prdx2/sod1/sod2
GO:0000305	GO:0000305	9	-0.328725	-0.825527	0.698113	0.899631	0.841697	6271	tags=56%, list=34%, signal=37%	246090/794006/791455/30553/335799	response to oxygen radical	cygb1/sod3b/prdx2/sod1/sod2
GO:0019430	GO:0019430	9	-0.328725	-0.825527	0.698113	0.899631	0.841697	6271	tags=56%, list=34%, signal=37%	246090/794006/791455/30553/335799	removal of superoxide radicals	cygb1/sod3b/prdx2/sod1/sod2
GO:0071450	GO:0071450	9	-0.328725	-0.825527	0.698113	0.899631	0.841697	6271	tags=56%, list=34%, signal=37%	246090/794006/791455/30553/335799	cellular response to oxygen radical	cygb1/sod3b/prdx2/sod1/sod2
GO:0071451	GO:0071451	9	-0.328725	-0.825527	0.698113	0.899631	0.841697	6271	tags=56%, list=34%, signal=37%	246090/794006/791455/30553/335799	cellular response to superoxide	cygb1/sod3b/prdx2/sod1/sod2
GO:0043588	GO:0043588	30	0.388758	1.2022	0.215289	0.704533	0.659163	6227	tags=60%, list=34%, signal=40%	30094/798009/492781/324023/751760/338219/795670/64267/100006951/799247/101886060/797351/100334173/568321/100009654/794486/793096/565032	skin development	slc39a7/errfi1a/mvda/dspa/llgl1/rps6ka3a/llgl2/atp1b1a/nrg2a/capn12/kdf1b/krt5/tgm1/si:dkey-222f2.1/zgc:158846/krt4/tgm1l2/hmcn2
GO:0035122	GO:0035122	5	0.352576	0.704563	0.857143	0.947966	0.886919	6227	tags=60%, list=34%, signal=40%	474335/30612/565032	embryonic medial fin morphogenesis	tll1/bmp4/hmcn2
GO:1904103	GO:1904103	6	0.383359	0.808681	0.736364	0.913984	0.855126	6223	tags=67%, list=34%, signal=44%	30105/142986/30164/100126029	regulation of convergent extension involved in gastrulation	wnt5b/ptk2ab/pitx2/lurap1
GO:0048488	GO:0048488	18	0.311269	0.871193	0.6576	0.897583	0.839781	6183	tags=56%, list=34%, signal=37%	394091/619262/360143/378838/561067/360146/567415/360145/393944/337663	synaptic vesicle endocytosis	sh3gl2a/ston2/mxb/sh3gl1b/mxf/mxd/nlgn3b/mxc/sncb/mxe
GO:0140238	GO:0140238	18	0.311269	0.871193	0.6576	0.897583	0.839781	6183	tags=56%, list=34%, signal=37%	394091/619262/360143/378838/561067/360146/567415/360145/393944/337663	presynaptic endocytosis	sh3gl2a/ston2/mxb/sh3gl1b/mxf/mxd/nlgn3b/mxc/sncb/mxe
GO:1902751	GO:1902751	4	-0.666992	-1.2797	0.182418	0.669935	0.626793	6146	tags=100%, list=33%, signal=67%	57925/30222/100141364	positive regulation of cell cycle G2/M phase transition	cdc25b/ccnd1/dyrk3
GO:0045920	GO:0045920	5	-0.479188	-0.995582	0.49095	0.851662	0.796817	6119	tags=80%, list=33%, signal=53%	557801/321107/415242/406714	negative regulation of exocytosis	il1rapl1b/rap1b/rap1aa/rap1ab
GO:0045292	GO:0045292	20	-0.253683	-0.799432	0.740053	0.915473	0.856519	6097	tags=70%, list=33%, signal=47%	572211/368864/321555/436946/557397/550448/30699/402972/735250/796388/394143/406758/406495/393889	mRNA cis splicing, via spliceosome	srsf7b/prpf39/prpf40a/sart1/rpl22/sde2/clns1a/srsf7a/rpl22l1/sf3a1/sfswap/prpf4bb/rbm22/rbm17
GO:1901659	GO:1901659	19	0.268521	0.762144	0.78254	0.925744	0.866128	6074	tags=53%, list=33%, signal=35%	405822/557725/100005300/393526/562076/559295/373884/415146/415192/402953	glycosyl compound biosynthetic process	pgm2/tyw5/lcmt2/mtap/tyw1/ada2b/ada2a/hprt1l/pnp4a/pnp6
GO:0043101	GO:0043101	17	0.230152	0.636144	0.900958	0.961816	0.899877	6074	tags=47%, list=33%, signal=32%	405822/333997/393526/556578/571355/415146/415192/402953	purine-containing compound salvage	pgm2/ampd3b/mtap/ampd3a/ampd2b/hprt1l/pnp4a/pnp6
GO:0099084	GO:0099084	5	0.458972	0.917179	0.589286	0.88371	0.826801	6056	tags=60%, list=33%, signal=40%	100535350/565021/559868	postsynaptic specialization organization	lrrc4bb/lrrc4.1/arhgef9a
GO:1900151	GO:1900151	10	0.392316	0.96066	0.523973	0.860898	0.805458	6013	tags=60%, list=33%, signal=40%	561280/405801/570332/564559/30114/768119	regulation of nuclear-transcribed mRNA catabolic process, deadenylation-dependent decay	zfp36l1a/rbm24a/zgc:114130/zgc:162730/cth1/cnot7
GO:1900153	GO:1900153	9	0.343153	0.821324	0.690311	0.899612	0.841679	6013	tags=56%, list=33%, signal=37%	561280/570332/564559/30114/768119	positive regulation of nuclear-transcribed mRNA catabolic process, deadenylation-dependent decay	zfp36l1a/zgc:114130/zgc:162730/cth1/cnot7
GO:0030216	GO:0030216	17	0.314198	0.868446	0.658147	0.897583	0.839781	5968	tags=59%, list=32%, signal=40%	798009/492781/799247/101886060/797351/100334173/568321/100009654/794486/793096	keratinocyte differentiation	errfi1a/mvda/capn12/kdf1b/krt5/tgm1/si:dkey-222f2.1/zgc:158846/krt4/tgm1l2
GO:0031424	GO:0031424	10	0.293984	0.719875	0.799658	0.92823	0.868454	5968	tags=60%, list=32%, signal=41%	797351/100334173/568321/100009654/794486/793096	keratinization	krt5/tgm1/si:dkey-222f2.1/zgc:158846/krt4/tgm1l2
GO:0020027	GO:0020027	19	-0.192198	-0.596956	0.932796	0.973813	0.911102	5966	tags=42%, list=32%, signal=29%	393723/323305/415229/64608/322599/321294/100003744/64607	hemoglobin metabolic process	rps19/rpl10a/rpl11/alas1/eif1axb/cpox/abcb10/alas2
GO:0070207	GO:0070207	5	0.424055	0.847402	0.680357	0.898602	0.840734	5912	tags=60%, list=32%, signal=41%	564500/407672/405785	protein homotrimerization	scara5/asic1b/tnfa
GO:0035791	GO:0035791	6	0.401884	0.847759	0.689091	0.899537	0.841609	5907	tags=67%, list=32%, signal=45%	567769/100124531/562138/559529	platelet-derived growth factor receptor-beta signaling pathway	loxl5a/loxl5b/hip1rb/pdgfrb
GO:0002181	GO:0002181	66	-0.385855	-1.59692	0.00842296	0.246778	0.230886	5873	tags=59%, list=32%, signal=40%	405888/445040/677758/394046/394027/436760/335839/327515/406307/405889/393686/336727/324365/336719/336641/445053/735250/402996/192301/58101/393974/327341/336498/550245/323355/796380/399484/386634/334234/567151/492512/561049/394137/334626/334307/406387/394049/449553/553214	cytoplasmic translation	rpl36/rpl29/rpl31/mcts1/rpsa/rpl35a/cnbpb/eif3s10/rps28/rps29/rpl8/rpl6/eif2s2/rplp1/rpl17/rpl15/rpl22l1/eif4h/rpl24/rplp0/eif3g/eif2s3/eif3d/eif3k/drg2/eif3ba/eif4a1b/eif4a1a/eif3c/eif3hb/ftsj1/eif3eb/eif2d/eif3m/zc3h15/rpl26/eif2b3/impact/eif4ba
GO:0046580	GO:0046580	8	-0.528858	-1.29	0.175115	0.660638	0.618094	5872	tags=88%, list=32%, signal=60%	100034485/114437/100318936/797422/567599/798229/641572	negative regulation of Ras protein signal transduction	syngap1a/spry4/rasa3/stambpa/rasa4/spry1/stambpb
GO:0051414	GO:0051414	4	-0.681959	-1.30842	0.173626	0.659533	0.617061	5870	tags=100%, list=32%, signal=68%	393204/562171/553740	response to cortisol	cyp2k22/nr3c2/nr3c1
GO:0048681	GO:0048681	4	0.681031	1.27122	0.164534	0.652664	0.610634	5780	tags=75%, list=31%, signal=52%	335409/64271/64270	negative regulation of axon regeneration	socs3a/epha4a/epha4b
GO:0070571	GO:0070571	4	0.681031	1.27122	0.164534	0.652664	0.610634	5780	tags=75%, list=31%, signal=52%	335409/64271/64270	negative regulation of neuron projection regeneration	socs3a/epha4a/epha4b
GO:0050919	GO:0050919	20	0.203506	0.584256	0.9408	0.977749	0.914784	5752	tags=45%, list=31%, signal=31%	553185/403306/558742/791200/572261/100004611/561895/565658/561146	negative chemotaxis	vasna/rtn4r/si:dkey-49n23.1/lrrc15/sema4ba/sema3bl/sema4c/sema3e/sema4bb
GO:0042796	GO:0042796	4	0.249513	0.465744	0.989031	0.99704	0.932833	5749	tags=50%, list=31%, signal=34%	393224/393233	snRNA transcription by RNA polymerase III	snapc1b/snapc1a
GO:0140115	GO:0140115	26	0.417337	1.2609	0.174121	0.659533	0.617061	5742	tags=54%, list=31%, signal=37%	555258/30468/64609/64611/64272/64267/335821/101886448/560089/541497/64610/327415/333987/245703	export across plasma membrane	slc47a4/atp1b3a/atp1a2a/atp1a3b/atp1b3b/atp1b1a/aqp1a.1/slc47a3/slc47a2.2/slc47a1/atp1a3a/kcnd3/fxyd6/atp1a1a.5
GO:0036376	GO:0036376	15	0.439485	1.17581	0.27027	0.770021	0.720434	5742	tags=53%, list=31%, signal=37%	30468/64609/64611/64272/64267/64610/333987/245703	sodium ion export across plasma membrane	atp1b3a/atp1a2a/atp1a3b/atp1b3b/atp1b1a/atp1a3a/fxyd6/atp1a1a.5
GO:0055078	GO:0055078	22	0.37723	1.11083	0.348315	0.806671	0.754724	5742	tags=45%, list=31%, signal=31%	30468/64609/64611/64272/394110/64267/568314/64610/415170/245703	sodium ion homeostasis	atp1b3a/atp1a2a/atp1a3b/atp1b3b/atp6v1aa/atp1b1a/slc9a3.2/atp1a3a/slc12a2/atp1a1a.5
GO:0006123	GO:0006123	19	-0.267777	-0.831702	0.704301	0.900682	0.84268	5710	tags=68%, list=31%, signal=47%	335774/415158/326975/554101/140541/557348/336118/563476/393776/494577/554103/326962/402880	mitochondrial electron transport, cytochrome c to oxygen	cox6a1/cycsb/cox4i1/cox5aa/mt-co3/cox8a/cox7c/cox7b/cox4i2/cox6c/cox7a2a/cox5ab/cox4i1l
GO:0051291	GO:0051291	7	0.269198	0.59148	0.929091	0.973385	0.910701	5704	tags=57%, list=31%, signal=39%	432387/327069/402954/553402	protein heterooligomerization	pkd2/cpsf6/cbr4/gabrg2
GO:0051591	GO:0051591	4	-0.490966	-0.941976	0.547253	0.870669	0.8146	5701	tags=75%, list=31%, signal=52%	321107/415242/406714	response to cAMP	rap1b/rap1aa/rap1ab
GO:0071320	GO:0071320	4	-0.490966	-0.941976	0.547253	0.870669	0.8146	5701	tags=75%, list=31%, signal=52%	321107/415242/406714	cellular response to cAMP	rap1b/rap1aa/rap1ab
GO:0003422	GO:0003422	4	-0.401903	-0.771098	0.758242	0.919206	0.860011	5701	tags=75%, list=31%, signal=52%	321107/415242/100536523	growth plate cartilage morphogenesis	rap1b/rap1aa/kmt2d
GO:0003428	GO:0003428	4	-0.401903	-0.771098	0.758242	0.919206	0.860011	5701	tags=75%, list=31%, signal=52%	321107/415242/100536523	chondrocyte intercalation involved in growth plate cartilage morphogenesis	rap1b/rap1aa/kmt2d
GO:0044550	GO:0044550	10	0.485789	1.18955	0.280822	0.777004	0.726967	5696	tags=70%, list=31%, signal=48%	561964/100333145/567419/437022/550507/58074/30207	secondary metabolite biosynthetic process	mfsd12a/tyrp1a/oca2/tyrp1b/bdh2/dct/tyr
GO:1901490	GO:1901490	5	-0.557645	-1.15859	0.312217	0.798473	0.747053	5694	tags=80%, list=31%, signal=55%	568309/570626/58043/565194	regulation of lymphangiogenesis	bcar1/stab1/hoxc9a/stab2
GO:1901658	GO:1901658	15	0.477692	1.27803	0.17806	0.663258	0.620546	5680	tags=67%, list=31%, signal=46%	335494/405829/393113/445165/445487/560778/559295/492807/373884/402979	glycosyl compound catabolic process	fuca1.1/dpydb/upp2/fuca1.2/fuca2/naga/ada2b/cdadc1/ada2a/cdab
GO:0006536	GO:0006536	16	0.497142	1.35448	0.134494	0.622412	0.582331	5675	tags=62%, list=31%, signal=43%	572518/394133/557716/436664/564147/317737/797748/100004331/550403/556744	glutamate metabolic process	oat/aldh4a1/nags/zgc:92040/glsa/glud1a/glsl/hal/gad2/uroc1
GO:0006465	GO:0006465	8	-0.448133	-1.0931	0.331797	0.805771	0.753881	5667	tags=62%, list=31%, signal=43%	405884/445299/606666/795154/548609	signal peptide processing	spcs3/immp2l/spcs1/immp1l/sppl3
GO:0001840	GO:0001840	10	-0.351533	-0.920142	0.57177	0.881006	0.824272	5645	tags=60%, list=31%, signal=42%	58066/245949/30225/30718/751108/30214	neural plate development	notch3/vangl2/smo/notch1a/nkd1/htt
GO:0061056	GO:0061056	7	-0.332747	-0.785943	0.75	0.918031	0.858912	5645	tags=71%, list=31%, signal=50%	58066/570298/30120/30206/30138	sclerotome development	notch3/fbxl18/dlc/tle3a/dld
GO:0032264	GO:0032264	7	0.288639	0.634196	0.910909	0.965648	0.903463	5645	tags=57%, list=31%, signal=40%	333997/556578/571355/415146	IMP salvage	ampd3b/ampd3a/ampd2b/hprt1l
GO:0006122	GO:0006122	9	-0.694728	-1.74467	0.0148346	0.307958	0.288127	5638	tags=89%, list=31%, signal=62%	566723/406359/554154/564379/140512/436768/100333064/558925	mitochondrial electron transport, ubiquinol to cytochrome c	uqcrh/uqcrfs1/uqcrb/cyc1/mt-cyb/uqcrq/uqcr10/uqcc3
GO:0044319	GO:0044319	6	-0.263895	-0.590399	0.931416	0.973813	0.911102	5632	tags=67%, list=31%, signal=46%	394125/100006041/436718/100005116	wound healing, spreading of cells	rhoca/rhoab/rhocb/arhgap24
GO:0090505	GO:0090505	6	-0.263895	-0.590399	0.931416	0.973813	0.911102	5632	tags=67%, list=31%, signal=46%	394125/100006041/436718/100005116	epiboly involved in wound healing	rhoca/rhoab/rhocb/arhgap24
GO:0032371	GO:0032371	6	0.549951	1.1601	0.3	0.785614	0.735022	5628	tags=67%, list=31%, signal=46%	557840/553330/570638/556979	regulation of sterol transport	yjefn3/npc1/apoc1/abcg1
GO:0032374	GO:0032374	6	0.549951	1.1601	0.3	0.785614	0.735022	5628	tags=67%, list=31%, signal=46%	557840/553330/570638/556979	regulation of cholesterol transport	yjefn3/npc1/apoc1/abcg1
GO:0042632	GO:0042632	22	0.275187	0.810344	0.715891	0.906855	0.848456	5628	tags=45%, list=31%, signal=32%	494099/393997/570455/553330/406713/415100/557317/30708/406207/556979	cholesterol homeostasis	ephx2/lipca/cyp7b1/npc1/lipf/nfkb2/abcg5/fabp2/mttp/abcg1
GO:0055092	GO:0055092	22	0.275187	0.810344	0.715891	0.906855	0.848456	5628	tags=45%, list=31%, signal=32%	494099/393997/570455/553330/406713/415100/557317/30708/406207/556979	sterol homeostasis	ephx2/lipca/cyp7b1/npc1/lipf/nfkb2/abcg5/fabp2/mttp/abcg1
GO:0007223	GO:0007223	7	0.344763	0.757512	0.789091	0.927932	0.868175	5601	tags=71%, list=30%, signal=50%	445235/558502/30105/30370/565669	Wnt signaling pathway, calcium modulating pathway	rgs3a/ryk/wnt5b/fzd2/plcd4a
GO:0097006	GO:0097006	11	0.245967	0.609986	0.921233	0.971454	0.908895	5591	tags=45%, list=30%, signal=32%	393997/30314/570638/333939/406207	regulation of plasma lipoprotein particle levels	lipca/apoeb/apoc1/lrpap1/mttp
GO:0034308	GO:0034308	22	0.415158	1.22252	0.226324	0.720999	0.674569	5586	tags=55%, list=30%, signal=38%	450054/402841/445504/334098/562135/378722/553239/116713/322529/393761/393213/449674	primary alcohol metabolic process	tpk1/adh8b/gdpd1/hsd11b2/fdx1b/rdh10b/lrata/aldh1a2/dhrs9/rdh8b/gde1/park7
GO:0120254	GO:0120254	34	0.380674	1.21216	0.193498	0.68186	0.63795	5575	tags=47%, list=30%, signal=33%	569398/100002865/100004076/30381/334098/562135/322732/378722/553239/793849/116713/322529/393761/796487/399692/559020	olefinic compound metabolic process	dagla/rpe65b/rpe65c/cyp26a1/hsd11b2/fdx1b/alox12/rdh10b/lrata/bco2a/aldh1a2/dhrs9/rdh8b/cyp17a2/cyp17a1/ptgs2b
GO:0001732	GO:0001732	17	-0.511824	-1.5197	0.0467835	0.443073	0.41454	5551	tags=88%, list=30%, signal=62%	406263/445306/406402/557270/325102/406823/327515/393974/336498/550245/796380/334234/567151/561049/334626	formation of cytoplasmic translation initiation complex	eif3i/eif3ha/eif3s6ip/eif3f/eif3ea/eif3jb/eif3s10/eif3g/eif3d/eif3k/eif3ba/eif3c/eif3hb/eif3eb/eif3m
GO:1901739	GO:1901739	7	0.505759	1.11125	0.34	0.805771	0.753881	5523	tags=57%, list=30%, signal=40%	563800/562940/563283/503742	regulation of myoblast fusion	ripor2/plekho1b/plekho1a/tmem182a
GO:0043403	GO:0043403	8	0.357746	0.817363	0.72007	0.908932	0.850399	5523	tags=50%, list=30%, signal=35%	446213/494180/393846/503742	skeletal muscle tissue regeneration	large1/atg5/becn1/tmem182a
GO:1990414	GO:1990414	5	0.279302	0.558138	0.969643	0.9904	0.92662	5518	tags=60%, list=30%, signal=42%	570900/794108/571082	replication-born double-strand break repair via sister chromatid exchange	nipbla/nipblb/rad21l1
GO:0051754	GO:0051754	4	-0.475429	-0.912165	0.575824	0.881006	0.824272	5516	tags=75%, list=30%, signal=53%	406685/449548/567931	meiotic sister chromatid cohesion, centromeric	ppp2r1ba/ppp2r1bb/bub1ba
GO:1903224	GO:1903224	19	0.310282	0.880673	0.626984	0.890212	0.832884	5516	tags=47%, list=30%, signal=33%	30584/353314/30632/450059/30264/30612/64810/359831/30174	regulation of endodermal cell differentiation	bmp7a/dusp6/bmp2b/osr1/tbx16/bmp4/vent/fgf24/nog1
GO:0035474	GO:0035474	5	-0.70179	-1.45807	0.0746606	0.507461	0.474782	5505	tags=100%, list=30%, signal=70%	30121/373867/30219/30682	selective angioblast sprouting	flt4/plcg1/efnb2a/vegfaa
GO:0035475	GO:0035475	4	-0.701752	-1.34639	0.12967	0.612328	0.572896	5505	tags=100%, list=30%, signal=70%	373867/30219/30682	angioblast cell migration involved in selective angioblast sprouting	plcg1/efnb2a/vegfaa
GO:0006531	GO:0006531	4	0.703487	1.31314	0.129799	0.612328	0.572896	5472	tags=100%, list=30%, signal=70%	406330/335974/406688/791730	aspartate metabolic process	got1/got2b/got2a/got1l1
GO:0048796	GO:0048796	6	0.64233	1.35497	0.114545	0.592844	0.554666	5454	tags=83%, list=30%, signal=59%	402935/64277/569471/317765/415170	swim bladder maturation	chm/arnt2/chd7/nfe2/slc12a2
GO:0048798	GO:0048798	6	0.64233	1.35497	0.114545	0.592844	0.554666	5454	tags=83%, list=30%, signal=59%	402935/64277/569471/317765/415170	swim bladder inflation	chm/arnt2/chd7/nfe2/slc12a2
GO:0016203	GO:0016203	10	0.321505	0.787265	0.715753	0.906855	0.848456	5447	tags=50%, list=30%, signal=35%	571426/393543/337176/337767/100049705	muscle attachment	fkrp/ilk/postnb/lamb2/lama2
GO:0007548	GO:0007548	41	0.250857	0.833274	0.717873	0.907955	0.849485	5398	tags=29%, list=29%, signal=21%	100332642/558148/767715/559106/30517/562822/393229/387259/402923/561569/334183/359831	sex differentiation	ambra1a/tcf21/srd5a1/ambra1b/ahr2/bmpr2a/rbpms2b/figla/dmrt1/igf3/bmp15/fgf24
GO:0042776	GO:0042776	7	-0.713852	-1.68611	0.0177081	0.337885	0.316126	5284	tags=100%, list=29%, signal=71%	554135/558368/402883/100037369/335191/567059	proton motive force-driven mitochondrial ATP synthesis	atp5f1b/atp5if1b/atp5mf/atp5if1a/atp5po/si:dkey-190g11.3
GO:0039023	GO:0039023	8	0.600621	1.37227	0.125	0.606244	0.567203	5281	tags=75%, list=29%, signal=54%	563543/562764/102725539/30264/116713/562857	pronephric duct morphogenesis	inpp5b/trim32/glis2b/tbx16/aldh1a2/stx16
GO:0072178	GO:0072178	9	0.553077	1.32377	0.17128	0.659533	0.617061	5281	tags=67%, list=29%, signal=48%	563543/562764/102725539/30264/116713/562857	nephric duct morphogenesis	inpp5b/trim32/glis2b/tbx16/aldh1a2/stx16
GO:0043649	GO:0043649	7	0.707562	1.55465	0.0358098	0.431759	0.403954	5280	tags=86%, list=29%, signal=61%	100526683/100333269/335974/317737/406688/550403	dicarboxylic acid catabolic process	aldh1l1/aldh1l2/got2b/glud1a/got2a/gad2
GO:0003404	GO:0003404	6	0.537112	1.13302	0.334545	0.805771	0.753881	5249	tags=67%, list=28%, signal=48%	114377/561285/336060/64271	optic vesicle morphogenesis	efnb1/plxna2/sema6a/epha4a
GO:0021571	GO:0021571	4	0.387118	0.722599	0.848263	0.945214	0.884345	5242	tags=50%, list=28%, signal=36%	30210/792391	rhombomere 5 development	mafba/hnf1ba
GO:0021572	GO:0021572	4	0.387118	0.722599	0.848263	0.945214	0.884345	5242	tags=50%, list=28%, signal=36%	30210/792391	rhombomere 6 development	mafba/hnf1ba
GO:0032528	GO:0032528	5	0.434809	0.868893	0.658929	0.897583	0.839781	5219	tags=60%, list=28%, signal=43%	563365/570822/556641	microvillus organization	podxl/pam/pld1a
GO:0046618	GO:0046618	6	0.467362	0.985883	0.494545	0.851662	0.796817	5215	tags=67%, list=28%, signal=48%	555258/101886448/560089/541497	xenobiotic export from cell	slc47a4/slc47a3/slc47a2.2/slc47a1
GO:1990961	GO:1990961	6	0.467362	0.985883	0.494545	0.851662	0.796817	5215	tags=67%, list=28%, signal=48%	555258/101886448/560089/541497	xenobiotic detoxification by transmembrane export across the plasma membrane	slc47a4/slc47a3/slc47a2.2/slc47a1
GO:0045742	GO:0045742	5	0.529147	1.05741	0.4125	0.83286	0.779226	5135	tags=80%, list=28%, signal=58%	393758/554700/562138/553708	positive regulation of epidermal growth factor receptor signaling pathway	pde6ha/pde6gb/hip1rb/pde6ga
GO:1901186	GO:1901186	5	0.529147	1.05741	0.4125	0.83286	0.779226	5135	tags=80%, list=28%, signal=58%	393758/554700/562138/553708	positive regulation of ERBB signaling pathway	pde6ha/pde6gb/hip1rb/pde6ga
GO:0140374	GO:0140374	7	0.230843	0.507206	0.98	0.994491	0.930448	5104	tags=43%, list=28%, signal=31%	100334198/393194/796135	antiviral innate immune response	zdhhc11/otud6b/sirt7
GO:0001523	GO:0001523	31	0.1696	0.528961	0.982866	0.995642	0.931525	5098	tags=32%, list=28%, signal=23%	100002865/447801/100004076/30381/378722/553239/793849/116713/322529/393761	retinoid metabolic process	rpe65b/aldh8a1/rpe65c/cyp26a1/rdh10b/lrata/bco2a/aldh1a2/dhrs9/rdh8b
GO:0003214	GO:0003214	4	0.601311	1.12242	0.345521	0.806671	0.754724	5094	tags=75%, list=28%, signal=54%	100004161/406569/449554	cardiac left ventricle morphogenesis	tbx5b/rbfox2/rbfox1
GO:0003406	GO:0003406	16	0.445486	1.21374	0.232595	0.72514	0.678443	5080	tags=50%, list=28%, signal=36%	65225/100333145/322811/559010/561411/791138/30500/437022	retinal pigment epithelium development	ctsd/tyrp1a/atp6v0d1/exoc5/yap1/sgo1/otx1/tyrp1b
GO:0048268	GO:0048268	10	0.443226	1.08532	0.385274	0.825168	0.772029	5017	tags=50%, list=27%, signal=36%	100913078/445286/565799/393901/562138	clathrin coat assembly	fcho1/picalmb/si:ch211-200p22.4/picalma/hip1rb
GO:0001958	GO:0001958	7	0.693595	1.52396	0.0434637	0.434637	0.406648	4970	tags=71%, list=27%, signal=52%	406420/373882/566945/30105/100333936	endochondral ossification	wls/mmp14a/mmp14b/wnt5b/ostn
GO:0036075	GO:0036075	7	0.693595	1.52396	0.0434637	0.434637	0.406648	4970	tags=71%, list=27%, signal=52%	406420/373882/566945/30105/100333936	replacement ossification	wls/mmp14a/mmp14b/wnt5b/ostn
GO:0033339	GO:0033339	70	0.249719	0.899209	0.638418	0.893153	0.835636	4969	tags=36%, list=27%, signal=26%	566054/58150/100148408/567905/493783/359830/100004161/445491/555721/450059/570900/60641/324476/564750/100330645/559273/352940/794108/572108/323481/30569/116713/393959/322529/557491	pectoral fin development	rspo2/hand2/foxc1a/fgfr1b/extl3/fgf10a/tbx5b/crbn/sall1a/osr1/nipbla/sox9a/zmat2/pi4k2b/hnrnpul1l/ep300a/fgfr2/nipblb/pax1b/bhlha9/dlx5a/aldh1a2/foxl1/dhrs9/bbs7
GO:0060173	GO:0060173	79	0.235329	0.870214	0.692935	0.899612	0.841679	4969	tags=37%, list=27%, signal=27%	566054/58150/100148408/567905/555517/337626/493783/359830/100004161/445491/555721/450059/570900/60641/751760/324476/564750/100330645/563920/559273/352940/794108/572108/323481/30569/116713/393959/322529/557491	limb development	rspo2/hand2/foxc1a/fgfr1b/kat2a/etv5a/extl3/fgf10a/tbx5b/crbn/sall1a/osr1/nipbla/sox9a/llgl1/zmat2/pi4k2b/hnrnpul1l/dll4/ep300a/fgfr2/nipblb/pax1b/bhlha9/dlx5a/aldh1a2/foxl1/dhrs9/bbs7
GO:0061668	GO:0061668	4	0.613733	1.1456	0.316271	0.800768	0.749201	4952	tags=75%, list=27%, signal=55%	436840/768189/436888	mitochondrial ribosome assembly	mpv17l2/ddx28/mterf3
GO:0101023	GO:0101023	6	0.583439	1.23074	0.212727	0.700869	0.655735	4949	tags=67%, list=27%, signal=49%	324215/563920/792928/30710	vascular endothelial cell proliferation	igf2b/dll4/tgfbr1b/igf2a
GO:1905562	GO:1905562	4	0.632731	1.18106	0.270567	0.770021	0.720434	4949	tags=75%, list=27%, signal=55%	324215/563920/30710	regulation of vascular endothelial cell proliferation	igf2b/dll4/igf2a
GO:0060297	GO:0060297	12	0.238615	0.60343	0.924092	0.972853	0.910204	4909	tags=42%, list=27%, signal=31%	100151439/405801/282676/558524/566928	regulation of sarcomere organization	rttn/rbm24a/hspd1/mgat1b/neb
GO:0097106	GO:0097106	4	0.490723	0.91599	0.579525	0.881006	0.824272	4857	tags=50%, list=26%, signal=37%	100535350/565021	postsynaptic density organization	lrrc4bb/lrrc4.1
GO:0000028	GO:0000028	14	-0.31671	-0.896962	0.603217	0.887687	0.830522	4840	tags=64%, list=26%, signal=47%	336687/393723/394027/554155/393738/406307/192297/569087/266990	ribosomal small subunit assembly	rps14/rps19/rpsa/rps27.1/rps27.2/rps28/rps5/eral1/pwp2h
GO:0045980	GO:0045980	4	-0.565535	-1.08505	0.369231	0.816522	0.76394	4794	tags=75%, list=26%, signal=56%	558368/100037369/393160	negative regulation of nucleotide metabolic process	atp5if1b/atp5if1a/tigarb
GO:1900543	GO:1900543	4	-0.565535	-1.08505	0.369231	0.816522	0.76394	4794	tags=75%, list=26%, signal=56%	558368/100037369/393160	negative regulation of purine nucleotide metabolic process	atp5if1b/atp5if1a/tigarb
GO:1903579	GO:1903579	4	-0.565535	-1.08505	0.369231	0.816522	0.76394	4794	tags=75%, list=26%, signal=56%	558368/100037369/393160	negative regulation of ATP metabolic process	atp5if1b/atp5if1a/tigarb
GO:0042541	GO:0042541	18	-0.191442	-0.584405	0.944297	0.979083	0.916032	4793	tags=44%, list=26%, signal=33%	393723/323305/415229/64608/322599/321294/100003744/64607	hemoglobin biosynthetic process	rps19/rpl10a/rpl11/alas1/eif1axb/cpox/abcb10/alas2
GO:0030239	GO:0030239	100	0.282352	1.07306	0.343832	0.806671	0.754724	4782	tags=30%, list=26%, signal=22%	777614/565849/393815/386966/402892/30575/352944/393152/564571/792623/571426/100151439/560297/558627/561635/100003572/405801/450006/30679/282676/447869/558524/30471/327197/378726/447877/30393/100001684/30441/30104	myofibril assembly	tpcn2/ppp2r3a/qki2/erbb2/orai1b/mef2ca/cxcl12a/washc5/megf10/dusp27/fkrp/rttn/pgm5/tnnt1/mylk3/tnnt3b/rbm24a/myl9a/prox1a/hspd1/tmod2/mgat1b/qkia/vcp/csrp1a/lmod2a/cryaba/ttn.1/tmod4/klf1
GO:0010737	GO:0010737	4	0.502102	0.93723	0.559415	0.875929	0.819521	4779	tags=75%, list=26%, signal=56%	373105/567365/101885554	protein kinase A signaling	rab13/akap12b/akap12a
GO:0030834	GO:0030834	33	0.245979	0.775664	0.794072	0.927932	0.868175	4772	tags=36%, list=26%, signal=27%	406363/565410/432375/406240/569585/327029/474327/447869/556762/447877/570147/30441	regulation of actin filament depolymerization	scinlb/capga/twf1b/mtpn/sptbn5/capza1a/capza1b/tmod2/add3a/lmod2a/add2/tmod4
GO:0030835	GO:0030835	33	0.245979	0.775664	0.794072	0.927932	0.868175	4772	tags=36%, list=26%, signal=27%	406363/565410/432375/406240/569585/327029/474327/447869/556762/447877/570147/30441	negative regulation of actin filament depolymerization	scinlb/capga/twf1b/mtpn/sptbn5/capza1a/capza1b/tmod2/add3a/lmod2a/add2/tmod4
GO:0051693	GO:0051693	33	0.245979	0.775664	0.794072	0.927932	0.868175	4772	tags=36%, list=26%, signal=27%	406363/565410/432375/406240/569585/327029/474327/447869/556762/447877/570147/30441	actin filament capping	scinlb/capga/twf1b/mtpn/sptbn5/capza1a/capza1b/tmod2/add3a/lmod2a/add2/tmod4
GO:1901880	GO:1901880	36	0.226757	0.73304	0.850453	0.94568	0.884781	4772	tags=33%, list=26%, signal=25%	406363/565410/432375/406240/569585/327029/474327/447869/556762/447877/570147/30441	negative regulation of protein depolymerization	scinlb/capga/twf1b/mtpn/sptbn5/capza1a/capza1b/tmod2/add3a/lmod2a/add2/tmod4
GO:1901879	GO:1901879	42	0.217627	0.725026	0.868148	0.950012	0.888834	4772	tags=31%, list=26%, signal=23%	406363/565410/565533/432375/406240/569585/327029/474327/447869/556762/447877/570147/30441	regulation of protein depolymerization	scinlb/capga/map1sb/twf1b/mtpn/sptbn5/capza1a/capza1b/tmod2/add3a/lmod2a/add2/tmod4
GO:0006000	GO:0006000	10	0.271117	0.66388	0.873288	0.950711	0.889487	4761	tags=40%, list=26%, signal=30%	393983/554477/556190/436909	fructose metabolic process	pfkfb2a/pfkfb3/pfkfb4a/khk
GO:0071826	GO:0071826	122	-0.399833	-1.83207	1.2874e-05	0.00496144	0.00464193	4755	tags=58%, list=26%, signal=43%	336687/394046/393723/394027/554155/436759/447922/373117/327515/393738/317679/557103/724014/415171/406307/386850/327011/324365/415196/192297/326961/402996/445404/393974/394143/415211/791478/327341/336498/58137/550245/796380/334234/393979/567151/570205/402823/100141364/445257/393669/561049/393117/550350/30432/394137/58024/192331/334626/406587/402989/57922/555704/394018/323855/393274/321948/569087/1…	protein-RNA complex organization	rps14/mcts1/rps19/rpsa/rps27.1/rpl38/snrpg/celf2/eif3s10/rps27.2/ruvbl1/u2af2a/luc7l3/snrpd3/rps28/eif6/snrpd3l/eif2s2/rpl5b/rps5/rpl5a/eif4h/snrpf/eif3g/sfswap/puf60b/trnau1apb/eif2s3/eif3d/celf1/eif3k/eif3ba/eif3c/snrpe/eif3hb/isy1/bxdc2/dyrk3/zfand1/lsm4/eif3eb/yju2/mrto4/smn1/eif2d/coil/snrpd1/eif3m/rpf2/u2af2b/celf3a/mdn1/sf3a2/prpf6/strap/ddx46/eral1/gemin8/tarbp2/eif4ba/khdc4/xab2/prpf18/z…
GO:0022618	GO:0022618	118	-0.406046	-1.8477	2.63964e-05	0.00777919	0.00727823	4755	tags=58%, list=26%, signal=44%	336687/394046/393723/394027/554155/436759/447922/373117/327515/393738/317679/557103/724014/415171/406307/386850/327011/324365/415196/192297/326961/402996/445404/393974/394143/415211/791478/327341/336498/58137/550245/796380/334234/393979/567151/570205/402823/393669/561049/393117/550350/30432/394137/58024/192331/334626/406587/402989/57922/555704/394018/323855/393274/321948/569087/100000842/336141/5…	protein-RNA complex assembly	rps14/mcts1/rps19/rpsa/rps27.1/rpl38/snrpg/celf2/eif3s10/rps27.2/ruvbl1/u2af2a/luc7l3/snrpd3/rps28/eif6/snrpd3l/eif2s2/rpl5b/rps5/rpl5a/eif4h/snrpf/eif3g/sfswap/puf60b/trnau1apb/eif2s3/eif3d/celf1/eif3k/eif3ba/eif3c/snrpe/eif3hb/isy1/bxdc2/lsm4/eif3eb/yju2/mrto4/smn1/eif2d/coil/snrpd1/eif3m/rpf2/u2af2b/celf3a/mdn1/sf3a2/prpf6/strap/ddx46/eral1/gemin8/tarbp2/eif4ba/khdc4/xab2/prpf18/znhit3/pwp2h/u…
GO:0044344	GO:0044344	66	0.209829	0.752459	0.851541	0.945738	0.884835	4750	tags=32%, list=26%, signal=24%	100148408/567905/353314/493783/497639/359830/404231/393733/555721/569081/333933/402819/492508/335098/352940/402922/561437/100330147/100005852/100005049/494454	cellular response to fibroblast growth factor stimulus	foxc1a/fgfr1b/dusp6/extl3/fgf18b/fgf10a/fgf2/fgf1a/sall1a/rerea/shcbp1/cnpy1/churc1/spry2/fgfr2/dstyk/ndnf/frs3/fgf22/fgf1b/fgf5
GO:0071774	GO:0071774	66	0.209829	0.752459	0.851541	0.945738	0.884835	4750	tags=32%, list=26%, signal=24%	100148408/567905/353314/493783/497639/359830/404231/393733/555721/569081/333933/402819/492508/335098/352940/402922/561437/100330147/100005852/100005049/494454	response to fibroblast growth factor	foxc1a/fgfr1b/dusp6/extl3/fgf18b/fgf10a/fgf2/fgf1a/sall1a/rerea/shcbp1/cnpy1/churc1/spry2/fgfr2/dstyk/ndnf/frs3/fgf22/fgf1b/fgf5
GO:0008543	GO:0008543	65	0.204468	0.731794	0.885915	0.95553	0.893996	4750	tags=31%, list=26%, signal=23%	100148408/567905/353314/493783/497639/359830/404231/393733/555721/569081/333933/402819/492508/335098/352940/402922/100330147/100005852/100005049/494454	fibroblast growth factor receptor signaling pathway	foxc1a/fgfr1b/dusp6/extl3/fgf18b/fgf10a/fgf2/fgf1a/sall1a/rerea/shcbp1/cnpy1/churc1/spry2/fgfr2/dstyk/frs3/fgf22/fgf1b/fgf5
GO:0006003	GO:0006003	7	0.355928	0.782042	0.765455	0.921235	0.86191	4718	tags=43%, list=26%, signal=32%	393983/554477/556190	fructose 2,6-bisphosphate metabolic process	pfkfb2a/pfkfb3/pfkfb4a
GO:0006119	GO:0006119	71	-0.197957	-0.834597	0.80756	0.9318	0.871795	4704	tags=46%, list=26%, signal=35%	406359/554135/393700/558368/445291/557348/140532/402883/336118/554154/563476/100150991/393776/494577/100037369/564379/140512/140540/140531/436768/335191/553672/554103/567059/30432/100333064/447913/326962/558925/140538/406413/393731/402880	oxidative phosphorylation	uqcrfs1/atp5f1b/ndufa8/atp5if1b/ndufv1/cox8a/mt-nd2/atp5mf/cox7c/uqcrb/cox7b/coa6/cox4i2/cox6c/atp5if1a/cyc1/mt-cyb/mt-co2/mt-nd1/uqcrq/atp5po/ndufs2/cox7a2a/si:dkey-190g11.3/smn1/uqcr10/ndufs6/cox5ab/uqcc3/mt-nd4l/ndufs8a/uqcc2/cox4i1l
GO:0022900	GO:0022900	72	-0.188894	-0.798557	0.831034	0.938091	0.877681	4704	tags=40%, list=26%, signal=30%	445291/557348/140532/336118/554154/563476/100150991/393776/541328/494577/100332034/573689/564379/140512/140540/140531/436768/553672/554103/100333064/447913/326962/558925/767726/100126232/140538/406413/447859/402880	electron transport chain	ndufv1/cox8a/mt-nd2/cox7c/uqcrb/cox7b/coa6/cox4i2/ndufa5/cox6c/ndufb3/ndufs4/cyc1/mt-cyb/mt-co2/mt-nd1/uqcrq/ndufs2/cox7a2a/uqcr10/ndufs6/cox5ab/uqcc3/fdx2/fdx1/mt-nd4l/ndufs8a/etfdh/cox4i1l
GO:0042773	GO:0042773	58	-0.18018	-0.73507	0.919192	0.970713	0.908201	4704	tags=40%, list=26%, signal=30%	445291/557348/140532/336118/554154/563476/100150991/393776/494577/564379/140512/140540/140531/436768/553672/554103/100333064/447913/326962/558925/140538/406413/402880	ATP synthesis coupled electron transport	ndufv1/cox8a/mt-nd2/cox7c/uqcrb/cox7b/coa6/cox4i2/cox6c/cyc1/mt-cyb/mt-co2/mt-nd1/uqcrq/ndufs2/cox7a2a/uqcr10/ndufs6/cox5ab/uqcc3/mt-nd4l/ndufs8a/cox4i1l
GO:0045116	GO:0045116	11	-0.388514	-1.04934	0.397129	0.827828	0.774518	4687	tags=64%, list=25%, signal=47%	368667/327232/556765/436830/573336/415246/406622	protein neddylation	nedd8/dcun1d1/dcun1d4/nedd8l/nae1/dcun1d2b/dcun1d5
GO:0051290	GO:0051290	5	0.335828	0.671096	0.875	0.951335	0.890071	4666	tags=60%, list=25%, signal=45%	432387/327069/402954	protein heterotetramerization	pkd2/cpsf6/cbr4
GO:0006376	GO:0006376	17	-0.252759	-0.75049	0.789894	0.927932	0.868175	4652	tags=65%, list=25%, signal=48%	100038767/415206/373117/724014/394143/415211/791478/58137/570205/57922/321686	mRNA splice site recognition	zgc:158803/luc7l/celf2/luc7l3/sfswap/puf60b/trnau1apb/celf1/isy1/celf3a/khdc4
GO:0055016	GO:0055016	4	-0.437594	-0.839576	0.679121	0.898602	0.840734	4632	tags=75%, list=25%, signal=56%	30718/30158/30131	hypochord development	notch1a/lfng/dla
GO:0034349	GO:0034349	4	-0.570035	-1.09368	0.353846	0.811679	0.759409	4629	tags=75%, list=25%, signal=56%	573047/564874/336063	glial cell apoptotic process	lsm7/tnfrsf21/arf6a
GO:0097252	GO:0097252	4	-0.570035	-1.09368	0.353846	0.811679	0.759409	4629	tags=75%, list=25%, signal=56%	573047/564874/336063	oligodendrocyte apoptotic process	lsm7/tnfrsf21/arf6a
GO:0007613	GO:0007613	4	0.749959	1.39988	0.0658135	0.486791	0.455443	4615	tags=100%, list=25%, signal=75%	555517/326708/564518/724016	memory	kat2a/nf1a/nf1b/npas4a
GO:0035176	GO:0035176	10	0.414999	1.0162	0.452055	0.840061	0.785963	4615	tags=50%, list=25%, signal=38%	100149571/566146/114550/569589/724016	social behavior	brsk2b/nde1/ednraa/arid1b/npas4a
GO:0051703	GO:0051703	10	0.414999	1.0162	0.452055	0.840061	0.785963	4615	tags=50%, list=25%, signal=38%	100149571/566146/114550/569589/724016	biological process involved in intraspecies interaction between organisms	brsk2b/nde1/ednraa/arid1b/npas4a
GO:0014823	GO:0014823	13	0.235298	0.605036	0.920065	0.97104	0.908507	4611	tags=38%, list=25%, signal=29%	557714/30750/64604/393376/393558	response to activity	pparab/pparda/nrf1/hif1al/mb
GO:0098661	GO:0098661	54	0.217536	0.75552	0.867244	0.950012	0.888834	4609	tags=26%, list=25%, signal=20%	327138/570876/793341/100150270/558704/566425/558034/321541/767698/558346/393704/793646/566922/387592	inorganic anion transmembrane transport	slc26a11/gabrr3a/slc12a9/slc26a10/slc26a6/ano10a/xpr1b/slc20a1b/zgc:153039/slc20a2/gabra6a/glra2/gabrb3/slc13a1
GO:0031639	GO:0031639	7	-0.329996	-0.779445	0.75885	0.919206	0.860011	4603	tags=71%, list=25%, signal=54%	100320028/606662/100008445/58126/393153	plasminogen activation	plat/plgrkt/plaua/runx1/serpine2
GO:0030513	GO:0030513	18	0.325898	0.912137	0.5856	0.883165	0.826291	4591	tags=39%, list=25%, signal=29%	30632/566470/474335/724080/393622/100329171/30612	positive regulation of BMP signaling pathway	bmp2b/gdf6a/tll1/b4galt5/acsl4a/bmp16/bmp4
GO:0090100	GO:0090100	23	0.271968	0.805931	0.7216	0.909665	0.851084	4591	tags=35%, list=25%, signal=26%	406397/30632/566470/474335/724080/393622/100329171/30612	positive regulation of transmembrane receptor protein serine/threonine kinase signaling pathway	mmp9/bmp2b/gdf6a/tll1/b4galt5/acsl4a/bmp16/bmp4
GO:0006612	GO:0006612	49	0.369551	1.27913	0.127479	0.612328	0.572896	4577	tags=45%, list=25%, signal=34%	394071/777734/564062/393270/777738/569129/393865/445301/100332332/561776/541528/100334198/100144560/563660/266757/337190/561817/791986/436772/406652/100150190/324468	protein targeting to membrane	srp9/zdhhc15b/zdhhc18a/zgc:56596/vps37c/zdhhc12b/zgc:77880/zdhhc23b/zdhhc12a/zdhhc20a/zgc:113278/zdhhc11/zdhhc21/sec62/tram1/ssr3/zdhhc4/sec61b/sec61g/srp19/zdhhc23a/zdhhc6
GO:1903008	GO:1903008	20	-0.338965	-1.06818	0.384615	0.824881	0.771761	4577	tags=70%, list=25%, signal=53%	562190/334202/405851/393263/30722/568585/406694/100141364/445257/407728/100003846/394111/325802/100332599	organelle disassembly	macf1a/plk3/spast/ddrgk1/rack1/trip4/vrk1/dyrk3/zfand1/znf598/rnf25/pelo/mtif3/ascc3
GO:0051443	GO:0051443	4	-0.62951	-1.20779	0.254945	0.749863	0.701574	4570	tags=75%, list=25%, signal=56%	565498/406353/393223	positive regulation of ubiquitin-protein transferase activity	ube2s/cdc20/fzr1a
GO:1904668	GO:1904668	4	-0.62951	-1.20779	0.254945	0.749863	0.701574	4570	tags=75%, list=25%, signal=56%	565498/406353/393223	positive regulation of ubiquitin protein ligase activity	ube2s/cdc20/fzr1a
GO:0007606	GO:0007606	13	0.412943	1.06183	0.412724	0.83286	0.779226	4563	tags=46%, list=25%, signal=35%	334503/794943/494131/436673/140429/494087	sensory perception of chemical stimulus	ric8b/zgc:194312/gprc6a/gng13b/gnat2/nxnl2
GO:0046889	GO:0046889	7	0.499177	1.09679	0.36	0.811679	0.759409	4546	tags=57%, list=25%, signal=43%	492343/393733/550572/436975	positive regulation of lipid biosynthetic process	ctdnep1a/fgf1a/cnep1r1/crebl2
GO:0006388	GO:0006388	8	-0.303135	-0.739413	0.801843	0.92823	0.868454	4537	tags=50%, list=25%, signal=38%	503604/550382/393240/406376	tRNA splicing, via endonucleolytic cleavage and ligation	trpt1/zbtb8os/rtraf/rtcb
GO:0000394	GO:0000394	9	-0.222001	-0.557511	0.941038	0.977749	0.914784	4537	tags=44%, list=25%, signal=34%	503604/550382/393240/406376	RNA splicing, via endonucleolytic cleavage and ligation	trpt1/zbtb8os/rtraf/rtcb
GO:0045010	GO:0045010	33	0.550915	1.73724	0.00349554	0.187916	0.175815	4531	tags=58%, list=25%, signal=44%	492470/399482/550477/793321/406820/393550/393152/335474/561077/406250/557962/415204/394056/327068/554861/114456/406384/336504/569174	actin nucleation	spire2/arpc5b/arpin/fmn2a/actr2a/arpc5la/washc5/arpc1b/fmn1/actr3/spire1a/arpc3/wasf2/arpc2/actr2b/arpc4/gmfb/arpc5a/zgc:114123
GO:0036089	GO:0036089	10	0.649744	1.59102	0.0352697	0.431759	0.403954	4531	tags=80%, list=25%, signal=60%	368424/492470/100001421/557962/562372/791894/553300/569174	cleavage furrow formation	snx9a/spire2/snx33/spire1a/snx18a/aurkb/dchs1b/zgc:114123
GO:0032506	GO:0032506	19	0.502341	1.42579	0.0730159	0.504311	0.471835	4531	tags=53%, list=25%, signal=40%	368424/492470/100001421/557962/393170/562372/100002928/791894/553300/569174	cytokinetic process	snx9a/spire2/snx33/spire1a/mitd1/snx18a/iqgap1/aurkb/dchs1b/zgc:114123
GO:0000910	GO:0000910	60	0.33015	1.17298	0.228169	0.724111	0.67748	4531	tags=38%, list=25%, signal=29%	570598/368424/492470/553800/100001421/100005471/567446/567941/324565/557962/393170/562372/796547/100002928/431767/795251/323951/791894/393164/573631/553300/100151129/569174	cytokinesis	cspp1b/snx9a/spire2/cep55l/snx33/lzts2b/nusap1/e2f7/zfyve26/spire1a/mitd1/snx18a/birc6/iqgap1/dctn3/entr1/klhl13/aurkb/chmp4ba/rab11fip3/dchs1b/rab11fip4b/zgc:114123
GO:0045738	GO:0045738	7	-0.351386	-0.829968	0.670354	0.898602	0.840734	4525	tags=57%, list=25%, signal=43%	445186/797342/795748/678635	negative regulation of DNA repair	klhl15/helb/rnf169/parpbp
GO:2000780	GO:2000780	7	-0.351386	-0.829968	0.670354	0.898602	0.840734	4525	tags=57%, list=25%, signal=43%	445186/797342/795748/678635	negative regulation of double-strand break repair	klhl15/helb/rnf169/parpbp
GO:2000042	GO:2000042	5	-0.335177	-0.696378	0.828054	0.937379	0.877014	4525	tags=60%, list=25%, signal=45%	445186/797342/678635	negative regulation of double-strand break repair via homologous recombination	klhl15/helb/parpbp
GO:0045685	GO:0045685	12	0.697057	1.76278	0.00730854	0.242033	0.226447	4519	tags=75%, list=24%, signal=57%	393815/352910/570544/335453/326708/562490/30471/569471/564518	regulation of glial cell differentiation	qki2/mib1/znf16l/grnb/nf1a/swap70b/qkia/chd7/nf1b
GO:0014009	GO:0014009	6	0.699717	1.47603	0.0509091	0.447464	0.418649	4519	tags=83%, list=24%, signal=63%	406397/445408/326708/30767/564518	glial cell proliferation	mmp9/gle1/nf1a/stat3/nf1b
GO:0060251	GO:0060251	5	0.68472	1.3683	0.1	0.557855	0.521931	4519	tags=80%, list=24%, signal=60%	406397/326708/30767/564518	regulation of glial cell proliferation	mmp9/nf1a/stat3/nf1b
GO:0070444	GO:0070444	6	0.2997	0.632207	0.889091	0.957384	0.895731	4519	tags=50%, list=24%, signal=38%	30299/326708/564518	oligodendrocyte progenitor proliferation	ihhb/nf1a/nf1b
GO:0061028	GO:0061028	6	-0.55509	-1.24188	0.214602	0.704463	0.659097	4514	tags=67%, list=24%, signal=50%	373089/559725/564874/406559	establishment of endothelial barrier	tjp3/tnfrsf19/tnfrsf21/cldn5a
GO:0006457	GO:0006457	137	0.294251	1.16066	0.190898	0.68186	0.63795	4506	tags=34%, list=24%, signal=26%	565062/394078/386709/557824/373085/394023/324005/554998/324381/406673/323922/100004941/559037/559603/555589/100333141/556162/449774/767700/322544/394242/445126/641576/406757/553651/321315/386590/553378/561686/100319235/393866/415236/447939/282676/100535101/797907/30671/327244/58041/378848/406472/30477/100126123/559805/550453/30393	protein folding	tor1/cwc27/dnajb11/hsph1/hspa9/pdia2/dnajb12a/pdia4/fkbp10b/p4hb/dnaja1/grpel2/grpel1/qsox2/hspb15/ppic/pdia5/arl2/ero1b/dnajc3a/dnaja3b/fkbp9/zgc:122979/canx/vbp1/calr3b/hsp90b1/tbcc/dnajb2/dnajc25/erp44/ppil3/fkbp2/hspd1/hsp70.2/dnajc5ab/hsp70.3/dnajb1b/hspe1/hspa5/nudcd3/tcp1/hsp70.1/tor2a/pdrg1/cryaba
GO:0042026	GO:0042026	18	0.344075	0.963012	0.5264	0.860898	0.805458	4506	tags=50%, list=24%, signal=38%	373085/323922/555589/282676/100535101/30671/378848/100126123/30393	protein refolding	hspa9/dnaja1/hspb15/hspd1/hsp70.2/hsp70.3/hspa5/hsp70.1/cryaba
GO:0072344	GO:0072344	9	-0.433496	-1.08864	0.32783	0.805771	0.753881	4505	tags=78%, list=24%, signal=59%	393263/30722/568585/407728/100003846/394111/100332599	rescue of stalled ribosome	ddrgk1/rack1/trip4/znf598/rnf25/pelo/ascc3
GO:0098876	GO:0098876	64	0.289441	1.03107	0.424113	0.836225	0.782375	4505	tags=33%, list=24%, signal=25%	570007/562949/568263/559339/405810/563511/568029/450045/100034394/798361/559010/368473/373105/566205/447839/393512/795670/445154/573631/100151129/503602	vesicle-mediated transport to the plasma membrane	inpp5f/ehd3/snx17/vps51/ehd1a/snx3/exoc8/eipr1/vps50/gga1/exoc5/scrib/rab13/snx27a/ehd1b/snx27b/llgl2/rab35b/rab11fip3/rab11fip4b/arfrp1
GO:0032465	GO:0032465	19	0.266363	0.756018	0.795238	0.927932	0.868175	4492	tags=42%, list=24%, signal=32%	570598/567941/796547/795251/323951/791894/573631/100151129	regulation of cytokinesis	cspp1b/e2f7/birc6/entr1/klhl13/aurkb/rab11fip3/rab11fip4b
GO:0000712	GO:0000712	10	-0.289815	-0.758595	0.779904	0.924489	0.864954	4473	tags=60%, list=24%, signal=45%	569270/406563/100332714/406839/569877/558350	resolution of meiotic recombination intermediates	cenps/zgc:85936/cenpx/mus81/top2b/eme1
GO:0086100	GO:0086100	4	0.634077	1.18358	0.265082	0.766337	0.716987	4470	tags=75%, list=24%, signal=57%	570610/114550/405866	endothelin receptor signaling pathway	bcar3/ednraa/ednrab
GO:1904888	GO:1904888	240	0.240994	1.00636	0.464286	0.843085	0.788792	4470	tags=29%, list=24%, signal=22%	140423/566054/58150/553800/100000647/30194/557060/30511/58127/431715/393639/321898/386775/619201/569903/393533/557679/100150090/100149388/678586/406420/558885/568117/556592/100526683/30632/613247/791148/797729/327268/406431/562236/393120/553423/562116/393538/567870/553407/100004116/373882/566557/567041/570900/30517/406790/405801/170457/556606/563546/325631/554177/30498/100141346/327239/568518/301…	cranial skeletal system development	jag1b/rspo2/hand2/cep55l/kctd13/alcama/fam20b/msx1b/runx3/rbck1/ilvbl/psmd12/bicra/disp1/shrprbck1r/fzd6/mapre2/sphk2/itpr1b/rtn4b/wls/bap1/spns2/nbas/aldh1l1/bmp2b/pygo2/gpatch3/pygo1/sec23b/prrx1a/rbm24b/josd2/sumf1/tinagl1/polr1c/cfdp1/sec24d/fsta/mmp14a/furina/mia3/nipbla/ahr2/usp25/rbm24a/s1pr2/myo1ha/usp21/usp24/sar1b/egr1/itga8/usp36/lrp5/wnt5b/ep300a/hspg2/kdm6a/itga5/ptpn11a/nipblb/ndnf/…
GO:0048706	GO:0048706	206	0.213448	0.878668	0.752347	0.918146	0.859019	4470	tags=27%, list=24%, signal=21%	30349/58150/30194/557060/30511/58127/431715/393639/386775/567422/619201/569903/393533/557679/100150090/678586/406420/100000709/568117/556592/100526683/30632/613247/797729/327268/566470/562236/562116/393538/553407/100004116/373882/566557/567041/570900/405801/170457/554177/30498/100141346/568518/30105/559273/565429/569277/30339/386787/333979/794108/30344/30421/561437/569471/572108/30405/405866	embryonic skeletal system development	hoxd3a/hand2/alcama/fam20b/msx1b/runx3/rbck1/ilvbl/bicra/plxna3/disp1/shrprbck1r/fzd6/mapre2/sphk2/rtn4b/wls/nsd2/spns2/nbas/aldh1l1/bmp2b/pygo2/pygo1/sec23b/gdf6a/rbm24b/tinagl1/polr1c/sec24d/fsta/mmp14a/furina/mia3/nipbla/rbm24a/s1pr2/sar1b/egr1/itga8/lrp5/wnt5b/ep300a/hspg2/kdm6a/hoxb3a/itga5/ptpn11a/nipblb/hoxb9a/hoxc3a/ndnf/chd7/pax1b/hoxd11a/ednrab
GO:0085029	GO:0085029	20	0.291469	0.836796	0.6864	0.898723	0.840848	4461	tags=40%, list=24%, signal=30%	321298/100332398/373882/556605/566945/286830/386787/337767	extracellular matrix assembly	col14a1a/si:dkey-163f14.6/mmp14a/lamb1b/mmp14b/lamb1a/itga5/lamb2
GO:0006048	GO:0006048	6	0.700005	1.47663	0.0509091	0.447464	0.418649	4455	tags=83%, list=24%, signal=63%	322513/554143/474321/393264/569945	UDP-N-acetylglucosamine biosynthetic process	uap1/gnpnat1/pgm3/uap1l1/gfpt2
GO:0046349	GO:0046349	8	0.566051	1.29329	0.172535	0.659533	0.617061	4455	tags=62%, list=24%, signal=47%	322513/554143/474321/393264/569945	amino sugar biosynthetic process	uap1/gnpnat1/pgm3/uap1l1/gfpt2
GO:0006487	GO:0006487	45	0.292047	0.99108	0.49486	0.851662	0.796817	4455	tags=36%, list=24%, signal=27%	323918/724006/445327/436733/768123/567913/407614/327601/393649/474331/323003/324944/445202/558524/325561/569945	protein N-linked glycosylation	stt3b/mgat5/alg6/zgc:92907/b4galt1l/mogs/alg11/alg8/mgat1a/dolpp1/trappc11/magt1/dpm1/mgat1b/rpn1/gfpt2
GO:0001836	GO:0001836	14	0.49441	1.29962	0.173291	0.659533	0.617061	4446	tags=64%, list=24%, signal=49%	58081/114401/570772/503609/559425/336363/373113/58122/563531	release of cytochrome c from mitochondria	baxa/bcl2l1/bcl2a/baxb/bida/fam162a/bcl2l10/mcl1a/mllt11
GO:0008637	GO:0008637	30	0.342578	1.05939	0.399376	0.827828	0.774518	4446	tags=43%, list=24%, signal=33%	58081/114401/327143/570772/323563/503609/393896/559425/282676/336363/373113/58122/563531	apoptotic mitochondrial changes	baxa/bcl2l1/rhot1a/bcl2a/bnip3la/baxb/dnm1l/bida/hspd1/fam162a/bcl2l10/mcl1a/mllt11
GO:0060841	GO:0060841	18	0.437578	1.22471	0.2224	0.711964	0.666115	4443	tags=56%, list=24%, signal=42%	437007/494099/436586/403049/30157/335098/563920/544667/30424/393564	venous blood vessel development	tspan18a/ephx2/ccm2/vegfc/isl2a/spry2/dll4/flt1/nr2f2/nr2f1b
GO:0006984	GO:0006984	12	-0.475496	-1.31254	0.15404	0.640905	0.599632	4432	tags=58%, list=24%, signal=44%	393972/100037309/541490/100334953/378980/334189/406514	ER-nucleus signaling pathway	nck2a/srebf2/erlin1/nck1b/tmco1/insig1/atf4a
GO:0043555	GO:0043555	4	-0.606836	-1.16429	0.287912	0.780829	0.730546	4432	tags=75%, list=24%, signal=57%	393972/100334953/449553	regulation of translation in response to stress	nck2a/nck1b/impact
GO:0036499	GO:0036499	5	-0.522326	-1.08521	0.373303	0.821005	0.768134	4432	tags=60%, list=24%, signal=46%	393972/100334953/406514	PERK-mediated unfolded protein response	nck2a/nck1b/atf4a
GO:0048570	GO:0048570	24	0.321508	0.964149	0.533439	0.860898	0.805458	4419	tags=38%, list=24%, signal=29%	30292/393964/553330/30767/562822/286832/286830/402922/100124531	notochord morphogenesis	ndr2/pacsin3/npc1/stat3/bmpr2a/lamc1/lamb1a/dstyk/loxl5b
GO:0006890	GO:0006890	31	0.323659	1.00945	0.448598	0.840061	0.785963	4418	tags=42%, list=24%, signal=32%	266982/556592/393990/393294/768247/541339/406674/260439/393378/393648/567774/57970/557041	retrograde vesicle-mediated transport, Golgi to endoplasmic reticulum	arcn1a/nbas/ergic3/use1/cog7/rab6bb/rab41/copa/ergic2/rer1/ergic1/copz1/si:ch211-225b10.3
GO:0042692	GO:0042692	269	0.352218	1.48763	0.000761413	0.0854217	0.0799207	4413	tags=30%, list=24%, signal=23%	100332642/368664/394034/58150/777614/565849/30154/321421/57931/571486/563800/393815/386966/324215/100006345/797832/100148408/402892/619201/393444/30575/352944/692352/352914/556909/30632/101669768/393152/564571/792623/394140/559106/571688/566470/562199/562236/100537539/571426/393857/559638/30381/30299/100151439/560297/558627/561635/30664/560881/393543/100003572/30418/560384/436723/405816/100000687…	muscle cell differentiation	ambra1a/prmt5/waslb/hand2/tpcn2/ppp2r3a/gli2a/tgfbi/axin1/plekha7a/ripor2/qki2/erbb2/igf2b/fktn/scube1/foxc1a/orai1b/disp1/pygmb/mef2ca/cxcl12a/nphs1/selenon/fbxo22/bmp2b/b4gat1/washc5/megf10/dusp27/mpv17/ambra1b/dock5/gdf6a/myo9ab/rbm24b/myorg/fkrp/gne/mrtfab/cyp26a1/ihhb/rttn/pgm5/tnnt1/mylk3/gsk3ab/mtm1/ilk/tnnt3b/nr2f1a/mbnl2/meox1/ppp2r2d/scube3/rbm24a/plekho1b/foxo1a/lgals2a/myo9aa/dab2/myl…
GO:0008064	GO:0008064	79	0.401485	1.48464	0.0118914	0.28782	0.269285	4413	tags=39%, list=24%, signal=30%	101886694/563056/406363/555805/399482/436609/777623/791177/336381/799355/571256/553729/565410/393550/337591/432375/550487/415204/557912/445212/431730/100002872/406240/569585/327029/474327/447869/556762/378872/336504/447877	regulation of actin polymerization or depolymerization	si:ch211-203d1.3/hcls1/scinlb/vaspa/arpc5b/hax1/zgc:154093/zgc:158689/cotl1/pfn1/wasa/dbnlb/capga/arpc5la/fam49ba/twf1b/vaspb/arpc3/ssh2b/fam49al/cdc42ep4a/cyfip2/mtpn/sptbn5/capza1a/capza1b/tmod2/add3a/fam49a/arpc5a/lmod2a
GO:0030832	GO:0030832	80	0.398185	1.47641	0.018574	0.344414	0.322235	4413	tags=39%, list=24%, signal=30%	101886694/563056/406363/555805/399482/436609/777623/791177/336381/799355/571256/553729/565410/393550/337591/432375/550487/415204/557912/445212/431730/100002872/406240/569585/327029/474327/447869/556762/378872/336504/447877	regulation of actin filament length	si:ch211-203d1.3/hcls1/scinlb/vaspa/arpc5b/hax1/zgc:154093/zgc:158689/cotl1/pfn1/wasa/dbnlb/capga/arpc5la/fam49ba/twf1b/vaspb/arpc3/ssh2b/fam49al/cdc42ep4a/cyfip2/mtpn/sptbn5/capza1a/capza1b/tmod2/add3a/fam49a/arpc5a/lmod2a
GO:0110053	GO:0110053	99	0.38478	1.4594	0.0188489	0.344414	0.322235	4413	tags=38%, list=24%, signal=29%	101886694/563056/406363/555805/399482/550477/436609/777623/791177/336381/799355/571256/553729/565410/393550/393152/337591/432375/550487/563843/100329779/415204/557912/445212/431730/100002872/406240/569585/327029/553757/474327/447869/394056/556762/378872/406384/336504/447877	regulation of actin filament organization	si:ch211-203d1.3/hcls1/scinlb/vaspa/arpc5b/arpin/hax1/zgc:154093/zgc:158689/cotl1/pfn1/wasa/dbnlb/capga/arpc5la/washc5/fam49ba/twf1b/vaspb/synpo2la/rock1/arpc3/ssh2b/fam49al/cdc42ep4a/cyfip2/mtpn/sptbn5/capza1a/ppm1f/capza1b/tmod2/wasf2/add3a/fam49a/gmfb/arpc5a/lmod2a
GO:0030833	GO:0030833	78	0.402732	1.48725	0.0203183	0.357174	0.334172	4413	tags=40%, list=24%, signal=30%	101886694/563056/406363/555805/399482/436609/777623/791177/336381/799355/571256/553729/565410/393550/337591/432375/550487/415204/557912/445212/431730/100002872/406240/569585/327029/474327/447869/556762/378872/336504/447877	regulation of actin filament polymerization	si:ch211-203d1.3/hcls1/scinlb/vaspa/arpc5b/hax1/zgc:154093/zgc:158689/cotl1/pfn1/wasa/dbnlb/capga/arpc5la/fam49ba/twf1b/vaspb/arpc3/ssh2b/fam49al/cdc42ep4a/cyfip2/mtpn/sptbn5/capza1a/capza1b/tmod2/add3a/fam49a/arpc5a/lmod2a
GO:0055001	GO:0055001	220	0.320397	1.33024	0.0395669	0.431759	0.403954	4413	tags=28%, list=24%, signal=22%	100332642/368664/777614/565849/30154/321421/57931/563800/393815/386966/100006345/797832/402892/393444/30575/352944/692352/352914/556909/30632/101669768/393152/564571/792623/394140/559106/566470/562199/100537539/571426/393857/30381/30299/100151439/560297/558627/561635/30664/560881/393543/100003572/560384/436723/100000687/405801/405830/100006612/450006/406569/569130/30679/282676/447869/553716/55852…	muscle cell development	ambra1a/prmt5/tpcn2/ppp2r3a/gli2a/tgfbi/axin1/ripor2/qki2/erbb2/fktn/scube1/orai1b/pygmb/mef2ca/cxcl12a/nphs1/selenon/fbxo22/bmp2b/b4gat1/washc5/megf10/dusp27/mpv17/ambra1b/gdf6a/myo9ab/myorg/fkrp/gne/cyp26a1/ihhb/rttn/pgm5/tnnt1/mylk3/gsk3ab/mtm1/ilk/tnnt3b/mbnl2/meox1/scube3/rbm24a/lgals2a/myo9aa/myl9a/rbfox2/mtmr12/prox1a/hspd1/tmod2/b3galnt2/mgat1b/qkia/akap12b/vcp/actn4/csrp1a/nr2f2/lmod2a
GO:1902903	GO:1902903	125	0.350604	1.36418	0.0449871	0.436468	0.408361	4413	tags=35%, list=24%, signal=27%	101886694/563056/406363/555805/399482/550477/326023/436609/777623/791177/336381/799355/571256/553729/565410/393550/393152/337591/565533/432375/550487/100151439/563843/100329779/415204/557912/405801/445212/431730/100002872/406240/569585/327029/553757/474327/282676/447869/394056/556762/558524/378872/406384/336504/447877	regulation of supramolecular fiber organization	si:ch211-203d1.3/hcls1/scinlb/vaspa/arpc5b/arpin/zgc:66447/hax1/zgc:154093/zgc:158689/cotl1/pfn1/wasa/dbnlb/capga/arpc5la/washc5/fam49ba/map1sb/twf1b/vaspb/rttn/synpo2la/rock1/arpc3/ssh2b/rbm24a/fam49al/cdc42ep4a/cyfip2/mtpn/sptbn5/capza1a/ppm1f/capza1b/hspd1/tmod2/wasf2/add3a/mgat1b/fam49a/gmfb/arpc5a/lmod2a
GO:0010927	GO:0010927	108	0.251907	0.968685	0.518325	0.860898	0.805458	4413	tags=25%, list=24%, signal=19%	777614/565849/393815/386966/402892/30575/352944/393152/393560/564571/792623/571426/100151439/560297/558627/561635/100003572/405801/450006/30679/282676/447869/558524/30471/327197/378726/447877	cellular component assembly involved in morphogenesis	tpcn2/ppp2r3a/qki2/erbb2/orai1b/mef2ca/cxcl12a/washc5/agfg1b/megf10/dusp27/fkrp/rttn/pgm5/tnnt1/mylk3/tnnt3b/rbm24a/myl9a/prox1a/hspd1/tmod2/mgat1b/qkia/vcp/csrp1a/lmod2a
GO:0032989	GO:0032989	108	0.251907	0.968685	0.518325	0.860898	0.805458	4413	tags=25%, list=24%, signal=19%	777614/565849/393815/386966/402892/30575/352944/393152/393560/564571/792623/571426/100151439/560297/558627/561635/100003572/405801/450006/30679/282676/447869/558524/30471/327197/378726/447877	cellular anatomical entity morphogenesis	tpcn2/ppp2r3a/qki2/erbb2/orai1b/mef2ca/cxcl12a/washc5/agfg1b/megf10/dusp27/fkrp/rttn/pgm5/tnnt1/mylk3/tnnt3b/rbm24a/myl9a/prox1a/hspd1/tmod2/mgat1b/qkia/vcp/csrp1a/lmod2a
GO:1902904	GO:1902904	48	0.231585	0.794579	0.809798	0.933178	0.873084	4413	tags=29%, list=24%, signal=22%	101886694/406363/550477/565410/432375/557912/406240/569585/327029/474327/447869/556762/406384/447877	negative regulation of supramolecular fiber organization	si:ch211-203d1.3/scinlb/arpin/capga/twf1b/ssh2b/mtpn/sptbn5/capza1a/capza1b/tmod2/add3a/gmfb/lmod2a
GO:1902533	GO:1902533	209	0.256243	1.05649	0.3517	0.810495	0.758301	4410	tags=29%, list=24%, signal=22%	317743/555476/767790/573492/567444/798071/57931/565714/323904/386966/324215/373874/791145/100007346/569903/569226/321937/560765/393132/100001171/64277/497639/791202/359830/407723/393118/404231/100333714/492792/557301/403147/393733/445223/406336/560966/100148840/735295/564295/570610/100333504/559425/558502/393287/553597/58130/565440/407707/553275/445155/445146/567365/402922/570531/65239/30747/5446…	positive regulation of intracellular signal transduction	gapdh/shoc2/pdgfab/rragca/irak3/sec13/axin1/wnt7aa/waca/erbb2/igf2b/ripk2/pde8a/ddr1/shrprbck1r/irak1/frmd6/robo4/irak4/gpr137ba/arnt2/fgf18b/vhl/fgf10a/smcr8b/rundc3ab/fgf2/klhl22/gpr137c/cart3/ticam1/fgf1a/nek7/wdr24/si:ch211-158d24.4/wnt7bb/faslg/traf2a/bcar3/lamtor5/bida/ryk/chuk/lamtor3/tradd/eef1e1/terf2ip/mtdhb/lamtor2/otud5b/akap12b/dstyk/brd4/map2k6/tek/flt1/pim2/rassf2a/wacb/ntrk2b
GO:0046364	GO:0046364	24	0.341223	1.02327	0.437898	0.840061	0.785963	4408	tags=38%, list=24%, signal=29%	403338/553283/406696/790919/403070/768121/560753/246094/445505	monosaccharide biosynthetic process	gnmt/pcxa/pgk1/g6pc3/rgn/foxo1a/tpi1b/gpia/fbp2
GO:0006094	GO:0006094	22	0.329178	0.969335	0.53451	0.861337	0.805869	4408	tags=36%, list=24%, signal=28%	403338/553283/406696/790919/768121/560753/246094/445505	gluconeogenesis	gnmt/pcxa/pgk1/g6pc3/foxo1a/tpi1b/gpia/fbp2
GO:0019319	GO:0019319	23	0.307255	0.910496	0.6208	0.890212	0.832884	4408	tags=35%, list=24%, signal=27%	403338/553283/406696/790919/768121/560753/246094/445505	hexose biosynthetic process	gnmt/pcxa/pgk1/g6pc3/foxo1a/tpi1b/gpia/fbp2
GO:0045055	GO:0045055	63	0.264208	0.946075	0.562412	0.87812	0.821571	4405	tags=25%, list=24%, signal=19%	553460/568195/566397/406798/567877/30711/550457/641321/567959/407617/406360/406578/447892/394109/553300/100333933	regulated exocytosis	snap29/napbb/syt12/rab11ba/syt2a/snap25b/rab3ab/snap23.2/snapin/cadps2/sdf4/stxbp2/zgc:101731/dtnbp1a/dchs1b/cadpsa
GO:0017156	GO:0017156	27	0.274963	0.838487	0.694136	0.899631	0.841697	4405	tags=30%, list=24%, signal=23%	566397/567877/550457/407617/406360/406578/553300/100333933	calcium-ion regulated exocytosis	syt12/syt2a/rab3ab/cadps2/sdf4/stxbp2/dchs1b/cadpsa
GO:0032252	GO:0032252	7	0.370957	0.815064	0.723636	0.909841	0.85125	4405	tags=43%, list=24%, signal=33%	407617/406578/100333933	secretory granule localization	cadps2/stxbp2/cadpsa
GO:0032253	GO:0032253	7	0.370957	0.815064	0.723636	0.909841	0.85125	4405	tags=43%, list=24%, signal=33%	407617/406578/100333933	dense core granule localization	cadps2/stxbp2/cadpsa
GO:1990504	GO:1990504	7	0.370957	0.815064	0.723636	0.909841	0.85125	4405	tags=43%, list=24%, signal=33%	407617/406578/100333933	dense core granule exocytosis	cadps2/stxbp2/cadpsa
GO:0032008	GO:0032008	30	0.327919	1.01406	0.446178	0.840061	0.785963	4404	tags=47%, list=24%, signal=36%	573492/798071/323904/100001171/407723/100333714/492792/406336/100333504/553597/445155/445146/58054/449798	positive regulation of TOR signaling	rragca/sec13/waca/gpr137ba/smcr8b/klhl22/gpr137c/wdr24/lamtor5/lamtor3/lamtor2/otud5b/pim2/wacb
GO:1904263	GO:1904263	25	0.31579	0.955576	0.528213	0.860898	0.805458	4404	tags=48%, list=24%, signal=37%	573492/323904/100001171/100333714/492792/406336/100333504/553597/445155/445146/58054/449798	positive regulation of TORC1 signaling	rragca/waca/gpr137ba/klhl22/gpr137c/wdr24/lamtor5/lamtor3/lamtor2/otud5b/pim2/wacb
GO:0016197	GO:0016197	144	0.299964	1.18804	0.15869	0.647781	0.606065	4401	tags=35%, list=24%, signal=27%	368424/570007/101887140/565752/562949/393754/568263/559339/100332570/405810/406621/386967/100001421/563511/406850/450045/378716/100333062/492817/619253/751756/100034394/794689/541339/368473/561589/336426/562372/335810/373105/393881/393456/406674/570393/406684/436881/566205/447839/555448/393512/407684/393583/393164/550577/445154/327197/337386/573631/393846/286739	endosomal transport	snx9a/inpp5f/tbc1d10c/washc4/ehd3/chmp7/snx17/vps51/evi5a/ehd1a/chmp3/stam/snx33/snx3/tmem50a/eipr1/aktip/wdr81/vps53/snx1b/rab9a/vps50/zfyve16/rab6bb/scrib/ezrb/chmp1b/snx18a/vps36/rab13/vps26a/mvb12a/rab41/hook1/vps26b/rgp1/snx27a/ehd1b/snx8a/snx27b/vps25/tbc1d5/chmp4ba/stx6/rab35b/vcp/snx1a/rab11fip3/becn1/msna
GO:0003159	GO:0003159	15	0.484064	1.29508	0.170111	0.659533	0.617061	4401	tags=47%, list=24%, signal=36%	378478/563188/572466/321836/558752/793623/286739	morphogenesis of an endothelium	egfra/sytl2a/sytl2b/krit1/ppp2r2aa/sh3kbp1/msna
GO:0061154	GO:0061154	15	0.484064	1.29508	0.170111	0.659533	0.617061	4401	tags=47%, list=24%, signal=36%	378478/563188/572466/321836/558752/793623/286739	endothelial tube morphogenesis	egfra/sytl2a/sytl2b/krit1/ppp2r2aa/sh3kbp1/msna
GO:0072554	GO:0072554	15	0.484064	1.29508	0.170111	0.659533	0.617061	4401	tags=47%, list=24%, signal=36%	378478/563188/572466/321836/558752/793623/286739	blood vessel lumenization	egfra/sytl2a/sytl2b/krit1/ppp2r2aa/sh3kbp1/msna
GO:0048856	GO:0048856	4552	0.231291	1.03925	0.188811	0.67907	0.635339	4401	tags=25%, list=24%, signal=25%	140423/393437/796461/259252/559157/30634/560986/100332642/445318/100005373/492696/553460/368664/394034/436683/564589/114447/404232/259191/567323/553310/566054/564021/101883396/565482/334724/570248/571879/140817/30349/117509/572849/432385/393888/58150/100003782/497638/562363/110440200/559334/333938/100002113/337795/406363/564171/777614/563884/566270/554509/560193/368419/562720/58123/556212/1001495…	anatomical structure development	jag1b/ncs1a/nrg1/esr1/cntnap2a/l1cama/pnpla6/ambra1a/nrros/greb1l/si:dkey-16j16.4/snap29/prmt5/waslb/cryba1a/batf/cxcr4b/chst11/fmr1/efhc2/elmo3/rspo2/trabd2a/artnb/hdac6/anxa1a/galnt2/nin/cebpd/hoxd3a/klf2b/kmt5b/spp1/abhd2a/hand2/trim2a/dlg2/radil/spock1/dnm2a/myh9a/coro1a/dact2/scinlb/adnp2b/tpcn2/tgfb1b/slc7a14a/orc1/il34/ccdc80/mapk8a/hsf1/dyrk1b/pkd1a/rtn4ip1/pdgfab/ulk2/cspg5a/cables1/cdk1…
GO:0032502	GO:0032502	4741	0.231655	1.04071	0.193806	0.68186	0.63795	4401	tags=25%, list=24%, signal=26%	140423/393437/796461/259252/559157/30634/560986/100332642/445318/100005373/110437762/492696/553460/368664/394034/436683/564589/114447/404232/259191/567323/553310/566054/564021/101883396/565482/334724/570248/571879/140817/30349/117509/572849/432385/393888/58150/100003782/406837/497638/562363/110440200/559334/333938/100002113/337795/406363/564171/777614/563884/566270/554509/560193/368419/562720/581…	developmental process	jag1b/ncs1a/nrg1/esr1/cntnap2a/l1cama/pnpla6/ambra1a/nrros/greb1l/prdm1b/si:dkey-16j16.4/snap29/prmt5/waslb/cryba1a/batf/cxcr4b/chst11/fmr1/efhc2/elmo3/rspo2/trabd2a/artnb/hdac6/anxa1a/galnt2/nin/cebpd/hoxd3a/klf2b/kmt5b/spp1/abhd2a/hand2/trim2a/rnf41/dlg2/radil/spock1/dnm2a/myh9a/coro1a/dact2/scinlb/adnp2b/tpcn2/tgfb1b/slc7a14a/orc1/il34/ccdc80/mapk8a/hsf1/dyrk1b/pkd1a/rtn4ip1/pdgfab/ulk2/cspg5a…
GO:0003158	GO:0003158	61	0.236261	0.843036	0.729313	0.911474	0.852777	4401	tags=28%, list=24%, signal=21%	100004398/378478/352910/791175/563188/100148449/572466/393543/321836/474335/558752/30523/58146/793623/386787/30424/286739	endothelium development	mettl3/egfra/mib1/fev/sytl2a/nostrin/sytl2b/ilk/krit1/tll1/ppp2r2aa/tcf7l1a/hey2/sh3kbp1/itga5/nr2f2/msna
GO:0032388	GO:0032388	11	0.294481	0.730301	0.799658	0.92823	0.868454	4401	tags=45%, list=24%, signal=35%	449650/561589/192325/327069/286739	positive regulation of intracellular transport	borcs5/ezrb/ncbp2/cpsf6/msna
GO:0010467	GO:0010467	3399	0.200673	0.899847	0.977023	0.992735	0.928805	4400	tags=25%, list=24%, signal=23%	259252/110437762/550538/368664/559245/317743/571852/564589/568146/259191/405803/768149/553810/565482/569773/140817/30349/117509/335838/572849/559419/402815/58150/568076/386660/564171/393565/563475/58123/100136855/567335/799473/565062/325296/407979/553030/558772/352927/114467/108183503/100003969/30117/103910445/394078/386709/445066/415177/30254/336271/403075/393650/100005963/566167/792182/557714/4…	gene expression	esr1/prdm1b/rasl11a/prmt5/rorca/gapdh/lmf2a/batf/stox1/fmr1/rngtt/samd1a/rmnd1/hdac6/zbtb16b/cebpd/hoxd3a/klf2b/lrrfip2/kmt5b/npas1/nr1d2a/hand2/hira/zhx2a/adnp2b/srsf1b/trmt6/hsf1/ubp1/maml1/rereb/tor1/phf12b/cpe/guf1/nfe2l1b/clockb/mafa/si:ch211-161m3.4/hist1h2a6/spi1b/spi2/cwc27/dnajb11/usb1/rnf14/tbx16l/si:dkey-89b17.4/l3mbtl3/irf7/znf281a/mier1b/eef2a.1/pparab/slc30a5/cry4/tbrg1/efl1/zbtb18/…
GO:0043144	GO:0043144	9	-0.504895	-1.26794	0.183962	0.672738	0.629415	4398	tags=78%, list=24%, signal=59%	326786/394064/613144/550234/406275/446116/334956	sno(s)RNA processing	exosc6/exosc10/dkc1/exosc2/fbl/rnf113a/larp7
GO:0031126	GO:0031126	8	-0.448886	-1.09493	0.329493	0.805771	0.753881	4398	tags=75%, list=24%, signal=57%	326786/394064/613144/550234/406275/334956	sno(s)RNA 3'-end processing	exosc6/exosc10/dkc1/exosc2/fbl/larp7
GO:0070121	GO:0070121	73	0.265992	0.962736	0.52809	0.860898	0.805458	4398	tags=32%, list=24%, signal=24%	114447/100151255/553605/321070/432387/317744/799354/563543/406560/404231/436799/562764/30691/338230/402819/114402/561411/30264/795670/567365/797137/405773/30477	Kupffer's vesicle development	cxcr4b/itgav/rab3ip/rock2b/pkd2/dnmt3bb.1/cxcl12b/inpp5b/vgll4b/fgf2/atp6v1f/trim32/ephb4b/unc119b/cnpy1/efnb2b/yap1/tbx16/llgl2/akap12b/ier2a/tead1a/tcp1
GO:0030097	GO:0030097	515	0.274478	1.19572	0.0638743	0.481916	0.450882	4395	tags=30%, list=24%, signal=23%	100332642/445318/394034/564589/565482/100003782/564171/563884/560193/100134935/335573/557840/30117/30094/369195/445066/557797/393650/445190/567444/796556/58127/324053/393815/30307/336147/562595/494099/497616/794170/100526653/797832/561863/100004398/559992/373085/394062/558193/100002946/368211/100007394/436609/30177/793309/550236/317744/387000/393571/100330830/30739/799354/567715/563511/352910/580…	hemopoiesis	ambra1a/nrros/waslb/batf/hdac6/trim2a/adnp2b/tgfb1b/il34/csf3r/ptpn6/yjefn3/spi1b/slc39a7/tgfb3/usb1/itgb2/irf7/jagn1b/irak3/myct1a/runx3/trim33/qki2/jak2a/abcc5/flvcr1/ephx2/numbl/scml4/ptpn9a/scube1/mbd6/mettl3/tpd52/hspa9/tnpo3/ash2l/cxcl8a/ptn/adnp2a/hax1/ikzf1/cyp27b1/cdca7a/dnmt3bb.1/slc25a37/cxxc1a/nbeal2/tgfbr2b/cxcl12b/nol9/snx3/mib1/smad3a/kat2a/etv5a/akap10/tert/fev/angptl1a/lck/gpr137…
GO:0045944	GO:0045944	293	0.211248	0.899831	0.724252	0.909841	0.85125	4395	tags=28%, list=24%, signal=21%	567335/557714/64812/393519/324215/30307/554849/406557/565875/568996/323733/30530/415101/337574/564772/100537416/564707/30575/100002463/30151/58092/555517/557875/798383/406820/100003733/493915/558148/557758/30750/100150267/81885/393794/30157/393306/393733/334390/445021/559638/567941/30474/102725539/394203/30519/564873/555951/30602/322997/436723/30517/326668/326283/30480/100149834/393287/103283056/…	positive regulation of transcription by RNA polymerase II	maml1/pparab/sox19b/purbb/igf2b/jak2a/gabpb2a/mcrs1/nr1i2/zfpm2a/top2a/rxrba/rel/nfatc2ip/rest/mef2ab/med13b/mef2ca/pprc1/isl2b/smad3a/kat2a/smarcad1a/prdm10/actr2a/zfp64/atoh1b/tcf21/znf451/pparda/asxl2/meis3/tfap2e/isl2a/med18/fgf1a/nfat5a/med19b/mrtfab/e2f7/rx3/glis2b/sox7/myb/jund/kansl3/sox11a/ell2/meox1/ahr2/ss18/smad3b/gata2a/cdk12/chuk/tet3/rxraa/yap1/nfatc2a/akirin2/zgc:110158/chchd2/egr…
GO:0035966	GO:0035966	53	0.206663	0.718756	0.891931	0.957894	0.896208	4392	tags=26%, list=24%, signal=20%	562939/565499/560605/324005/559564/322544/406753/558071/405842/393454/282676/406412/378848/563855	response to topologically incorrect protein	si:ch211-282j22.3/herpud1/tmtc4/dnajb12a/eif2ak3/dnajc3a/derl1/atf6/parp16/jkamp/hspd1/tmbim4/hspa5/chac1
GO:0006986	GO:0006986	49	0.204368	0.70738	0.899433	0.961407	0.899495	4392	tags=27%, list=24%, signal=20%	562939/565499/560605/559564/322544/406753/558071/405842/393454/282676/406412/378848/563855	response to unfolded protein	si:ch211-282j22.3/herpud1/tmtc4/eif2ak3/dnajc3a/derl1/atf6/parp16/jkamp/hspd1/tmbim4/hspa5/chac1
GO:0034103	GO:0034103	12	0.407392	1.03025	0.425743	0.836225	0.782375	4391	tags=42%, list=24%, signal=32%	64617/100001171/564172/568518/558218	regulation of tissue remodeling	s1pr1/gpr137ba/tmem64/lrp5/suco
GO:0046184	GO:0046184	5	-0.236615	-0.491603	0.977376	0.992735	0.928805	4391	tags=60%, list=24%, signal=46%	791775/402868/192309	aldehyde biosynthetic process	pdxka/pnpo/tpi1a
GO:0006368	GO:0006368	39	0.276574	0.906424	0.626126	0.890212	0.832884	4389	tags=41%, list=24%, signal=31%	324053/192341/394165/559677/100003720/553020/406764/415252/768168/322997/100149834/492509/436782/321602/570531/562348	transcription elongation by RNA polymerase II	trim33/elob/nelfcd/nelfa/polr2m/paf1/eloa/eaf2/eloal/ell2/cdk12/pcid2/supt4h1/cdk9/brd4/supt16h
GO:1903131	GO:1903131	85	0.418454	1.56055	0.00709156	0.242033	0.226447	4388	tags=39%, list=24%, signal=30%	100332642/445318/564589/560193/100134935/335573/30117/30094/393650/393815/100004398/394062/30177/555517/566920/414333/335474/403048/559106/553423/406614/568405/30280/393100/436895/558034/641560/415151/30471/378872/570531/569471/561503	mononuclear cell differentiation	ambra1a/nrros/batf/il34/csf3r/ptpn6/spi1b/slc39a7/irf7/qki2/mettl3/tnpo3/ikzf1/kat2a/akap10/lck/arpc1b/rabl3/ambra1b/sumf1/irf2bp2b/csf1rb/jak1/ppp2r3c/irf8/xpr1b/slc7a7/rac2/qkia/fam49a/brd4/chd7/ncor2
GO:0030225	GO:0030225	25	0.515703	1.56051	0.0235666	0.379657	0.355208	4388	tags=56%, list=24%, signal=43%	445318/560193/100134935/335573/30117/393815/553423/406614/568405/436895/558034/641560/30471/561503	macrophage differentiation	nrros/il34/csf3r/ptpn6/spi1b/qki2/sumf1/irf2bp2b/csf1rb/irf8/xpr1b/slc7a7/qkia/ncor2
GO:0030099	GO:0030099	224	0.293153	1.22026	0.0922722	0.53981	0.505048	4388	tags=29%, list=24%, signal=22%	445318/394034/564589/100003782/564171/560193/100134935/335573/30117/445066/445190/324053/393815/30307/336147/562595/497616/100526653/558193/100007394/436609/30177/387000/100330830/563511/566920/796551/100001171/335474/559677/30724/791202/327268/564172/570228/553423/564317/557048/393789/30218/30519/406614/568405/553330/280650/446117/327056/436895/30480/558034/30264/100002070/558436/368415/641560/3…	myeloid cell differentiation	nrros/waslb/batf/trim2a/adnp2b/il34/csf3r/ptpn6/spi1b/usb1/jagn1b/trim33/qki2/jak2a/abcc5/flvcr1/numbl/ptpn9a/ash2l/adnp2a/hax1/ikzf1/slc25a37/nbeal2/snx3/akap10/tert/gpr137ba/arpc1b/nelfa/melk/vhl/sec23b/tmem64/arhgef3/sumf1/smarcd2/kmt2a/hdac9b/efna2a/myb/irf2bp2b/csf1rb/npc1/klf6a/sf3b1/rnf145b/irf8/gata2a/xpr1b/tbx16/irf4a/jmjd1cb/ptenb/slc7a7/wnt5b/actr2b/qkia/cicb/cdk9/brd4/srp19/chd7/hif1a…
GO:0043408	GO:0043408	156	0.170057	0.681653	0.986569	0.996422	0.932254	4387	tags=21%, list=24%, signal=16%	767790/57931/565714/386966/324215/791145/30716/353314/497639/792623/359830/393438/550452/404231/100034609/557301/393733/100148840/570610/558079/326708/393854/393651/393622/406252/100004576/335098/406308/402922/65239/30747/544667/447938	regulation of MAPK cascade	pdgfab/axin1/wnt7aa/erbb2/igf2b/pde8a/raf1a/dusp6/fgf18b/dusp27/fgf10a/ptpn2a/grap2a/fgf2/dusp10/cart3/fgf1a/wnt7bb/bcar3/si:ch211-195b15.8/nf1a/dusp8a/grap2b/acsl4a/dusp19b/taok1a/spry2/grb2b/dstyk/map2k6/tek/flt1/rassf2a
GO:0006120	GO:0006120	21	0.253403	0.733781	0.82391	0.936109	0.875826	4385	tags=29%, list=24%, signal=22%	140536/321951/393781/393720/140534/393829	mitochondrial electron transport, NADH to ubiquinone	mt-nd6/ndufa10/ndufb6/ndufv2/mt-nd4/ndufb8
GO:0022607	GO:0022607	1351	0.2014	0.896121	0.897693	0.960376	0.89853	4385	tags=25%, list=24%, signal=21%	327007/569210/100333275/100332642/100148864/553460/445048/399481/101886694/563056/406363/777614/554509/100329702/100537402/565849/492470/100332815/30584/555805/562949/568328/568741/557258/100000647/399482/393754/393882/101885652/792275/393235/569881/100331186/436601/562640/563800/30400/323695/393878/567770/751661/393815/334897/327387/386966/570024/568195/393203/140536/567422/321298/406557/393694/…	cellular component assembly	vamp8/atxn2/si:dkey-108k21.10/ambra1a/fhdc1/snap29/dnal1/aldh9a1b/si:ch211-203d1.3/hcls1/scinlb/tpcn2/orc1/ulk2/si:ch73-368j24.12/ppp2r3a/spire2/si:dkey-108k21.21/bmp7a/vaspa/ehd3/naf1/efl1/ptk2ba/kctd13/arpc5b/chmp7/tubg1/eppk1/si:ch211-113a14.18/ttc9c/ttbk2b/oma1/kctd6b/si:dkey-28b4.8/ripor2/b2m/cav1/fermt3b/atr/zgc:153405/qki2/rpe/bin2b/erbb2/crtc3/napbb/prc1b/mt-nd6/plxna3/col14a1a/mcrs1/cdc1…
GO:0072359	GO:0072359	996	0.285504	1.26322	0.00118311	0.100464	0.0939943	4384	tags=31%, list=24%, signal=25%	796461/368664/553310/565482/117509/58150/333938/100149562/767790/565849/336088/557840/266753/336007/30584/335340/437007/436629/556734/30194/327214/100151255/360133/393235/571486/100073341/30175/327216/323695/405828/567770/567881/386966/571621/324215/30307/494099/325449/100006345/565914/567422/30292/797832/100148408/100004398/321070/568996/568661/406841/100002946/432387/406424/100005019/393533/378…	circulatory system development	nrg1/prmt5/elmo3/hdac6/klf2b/hand2/myh9a/pkd1a/pdgfab/ppp2r3a/cul2/yjefn3/acvrl1/rcbtb1/bmp7a/dnah5l/tspan18a/nus1/itgb1a/alcama/tmem33/itgav/sestd1/ttc9c/plekha7a/sap130a/twist1a/ofd1/cav1/nup43/atr/sat1b/erbb2/nup153/igf2b/jak2a/ephx2/kif20a/fktn/plekhh1/plxna3/ndr2/scube1/foxc1a/mettl3/rock2b/zfpm2a/ccm2l/tmem184a/cxcl8a/pkd2/slc22a2/dyrk1aa/fzd6/egfra/phactr1/rapgef1a/kremen1/sphk2/nlgn1/raf1…
GO:0001945	GO:0001945	68	0.427257	1.53034	0.00637877	0.240639	0.225142	4384	tags=41%, list=24%, signal=32%	100149562/432387/352944/565697/406325/403049/402998/567941/393789/567969/794892/266992/30210/321931/558088/405769/768121/338313/562822/560000/30679/797246/563920/30105/394012/406308/407086/30424	lymph vessel development	pkd1a/pkd2/cxcl12a/pkd1b/acaa2/vegfc/plxnd1/e2f7/hdac9b/foxo1b/notch1b/cad/mafba/dhx15/cpt1aa/syk/foxo1a/mcamb/bmpr2a/cpt1ab/prox1a/sox18/dll4/wnt5b/itga9/grb2b/junba/nr2f2
GO:0001946	GO:0001946	46	0.444824	1.51635	0.0257429	0.389503	0.36442	4384	tags=43%, list=24%, signal=33%	100149562/432387/352944/565697/403049/402998/567941/794892/266992/30210/558088/405769/338313/30679/797246/563920/30105/394012/406308/30424	lymphangiogenesis	pkd1a/pkd2/cxcl12a/pkd1b/vegfc/plxnd1/e2f7/notch1b/cad/mafba/cpt1aa/syk/mcamb/prox1a/sox18/dll4/wnt5b/itga9/grb2b/nr2f2
GO:0036303	GO:0036303	48	0.447905	1.53678	0.0270798	0.400127	0.37436	4384	tags=44%, list=24%, signal=33%	100149562/432387/352944/565697/403049/402998/567941/794892/266992/30210/321931/558088/405769/338313/30679/797246/563920/30105/394012/406308/30424	lymph vessel morphogenesis	pkd1a/pkd2/cxcl12a/pkd1b/vegfc/plxnd1/e2f7/notch1b/cad/mafba/dhx15/cpt1aa/syk/mcamb/prox1a/sox18/dll4/wnt5b/itga9/grb2b/nr2f2
GO:0072148	GO:0072148	13	0.455024	1.17003	0.275693	0.772916	0.723142	4384	tags=54%, list=24%, signal=41%	100148408/100004398/30245/30523/58146/563306/30424	epithelial cell fate commitment	foxc1a/mettl3/wt1a/tcf7l1a/hey2/rbpjb/nr2f2
GO:0060429	GO:0060429	960	0.236114	1.04465	0.323529	0.80255	0.750868	4384	tags=27%, list=24%, signal=22%	140423/100005373/553460/259191/567323/571879/58150/559334/333938/777614/368419/100149950/565849/322228/436676/30094/567241/30584/30254/393650/555805/402935/30709/100334777/30194/100003223/30154/100151255/30511/58127/559348/325042/64812/57931/406397/100073341/327216/323695/567770/324215/393643/724006/798009/406575/565914/30292/100148408/100004398/100329657/553164/432387/569903/415101/405890/378478…	epithelium development	jag1b/greb1l/snap29/fmr1/efhc2/nin/hand2/dnm2a/myh9a/tpcn2/ccdc80/si:dkey-22o22.2/ppp2r3a/bhmt/dnase1l1l/slc39a7/lepr/bmp7a/tbx16l/irf7/vaspa/chm/tyro3/whrna/alcama/ppp1cb/gli2a/itgav/msx1b/runx3/syne2b/tnika/sox19b/axin1/mmp9/sap130a/ofd1/cav1/atr/igf2b/phactr4b/mgat5/errfi1a/lta4h/plekhh1/ndr2/foxc1a/mettl3/ltb4r/lats1/pkd2/shrprbck1r/rel/esrrga/egfra/rapgef1a/pxnb/naa15a/kremen1/rest/def6a/nra…
GO:0007507	GO:0007507	577	0.234187	1.02689	0.424431	0.836225	0.782375	4384	tags=28%, list=24%, signal=22%	796461/117509/58150/565849/30584/335340/556734/30194/393235/571486/100073341/327216/323695/405828/567770/386966/325449/567422/30292/100148408/321070/568996/568661/432387/406424/100150090/30716/100149388/317744/30575/30739/445139/436586/30151/558097/352910/568117/405805/555517/557911/751738/64617/664761/100333702/795492/353314/117508/335538/30769/100526683/30632/692305/64277/791155/393152/794176/6…	heart development	nrg1/klf2b/hand2/ppp2r3a/bmp7a/dnah5l/itgb1a/alcama/ttc9c/plekha7a/sap130a/ofd1/cav1/nup43/atr/erbb2/kif20a/plxna3/ndr2/foxc1a/rock2b/zfpm2a/ccm2l/pkd2/slc22a2/sphk2/raf1a/itpr1b/dnmt3bb.1/mef2ca/tgfbr2b/bag3/ccm2/isl2b/fbxo7/mib1/spns2/trib3/kat2a/cxxc5a/nxt2/s1pr1/id4/adcy9/cacnb2a/dusp6/klf2a/man1a2/robo1/aldh1l1/bmp2b/ndrg4/arnt2/tbck/washc5/igfbp2a/atp1a2a/pdlim2/prrx1a/smyd4/wt1a/tbx5b/paf1…
GO:0055013	GO:0055013	34	0.323628	1.03051	0.436533	0.840061	0.785963	4384	tags=32%, list=24%, signal=25%	386966/30575/30632/393152/30381/561635/30664/393543/406569/327197/30424	cardiac muscle cell development	erbb2/mef2ca/bmp2b/washc5/cyp26a1/mylk3/gsk3ab/ilk/rbfox2/vcp/nr2f2
GO:0060839	GO:0060839	8	0.447327	1.02203	0.457746	0.842341	0.788096	4384	tags=50%, list=24%, signal=38%	100004398/30523/58146/30424	endothelial cell fate commitment	mettl3/tcf7l1a/hey2/nr2f2
GO:0060846	GO:0060846	6	0.43707	0.921983	0.605455	0.887687	0.830522	4384	tags=50%, list=24%, signal=38%	100004398/58146/30424	blood vessel endothelial cell fate commitment	mettl3/hey2/nr2f2
GO:0009952	GO:0009952	240	0.29522	1.2328	0.0748848	0.507461	0.474782	4383	tags=30%, list=24%, signal=23%	560986/259191/571879/30349/368419/565849/30154/100151255/58045/57931/323695/324215/30292/30317/100148408/568661/619201/558635/58119/406420/394141/436586/352910/497167/100004703/192294/474330/572713/393991/30341/562236/30238/798281/30381/30691/58132/373882/394176/30210/321836/565373/100005014/402819/405801/402914/492472/393287/445508/795902/30523/573207/58146/492508/30264/321587/559410/321756/5800…	anterior/posterior pattern specification	pnpla6/fmr1/nin/hoxd3a/ccdc80/ppp2r3a/gli2a/itgav/hoxc6b/axin1/cav1/igf2b/ndr2/hoxb5a/foxc1a/ccm2l/disp1/rapgef1a/adar/wls/dctn2/ccm2/mib1/nr6a1b/tdrd7b/tbx6/prrc1/tbx18/brpf1/hoxb6a/rbm24b/en2b/cdx4/cyp26a1/ephb4b/her7/mmp14a/pum1/mafba/krit1/agrn/mob1a/cnpy1/rbm24a/her12/slc7a6os/chuk/calcrla/epha3/tcf7l1a/creb1a/hey2/churc1/tbx16/naa35/frmd8/tgif1/hey1/cap1/mmp14b/bcl2l10/wnt5b/ppp1r12a/myh9b/…
GO:0007389	GO:0007389	607	0.260263	1.14442	0.103696	0.565923	0.529479	4383	tags=29%, list=24%, signal=23%	140423/560986/114447/259191/567323/571879/30349/58150/368419/565849/266753/30584/335340/30457/30194/30154/100151255/58045/30511/64812/393235/57931/327216/30183/323695/567770/324215/497616/30292/30317/100148408/378866/321070/566067/568661/619201/432387/406424/558635/544651/564772/58119/100149388/317744/406420/436933/394141/100913078/436586/30151/352910/405805/557911/497167/353314/335538/561654/100…	pattern specification process	jag1b/pnpla6/cxcr4b/fmr1/efhc2/nin/hoxd3a/hand2/ccdc80/ppp2r3a/acvrl1/bmp7a/dnah5l/acvr2ba/alcama/gli2a/itgav/hoxc6b/msx1b/sox19b/ttc9c/axin1/ofd1/acvr1ba/cav1/atr/igf2b/numbl/ndr2/hoxb5a/foxc1a/ddit4/rock2b/gid8b/ccm2l/disp1/pkd2/slc22a2/rapgef1a/kif7/rest/adar/itpr1b/dnmt3bb.1/wls/sesn1/dctn2/fcho1/ccm2/isl2b/mib1/trib3/cxxc5a/nr6a1b/dusp6/man1a2/rnf220a/tdrd7b/ippk/bmp2b/ndrg4/klf8/acvr2ab/tbx…
GO:0003002	GO:0003002	591	0.261176	1.14768	0.113285	0.588754	0.55084	4383	tags=29%, list=24%, signal=23%	140423/560986/114447/259191/567323/571879/30349/58150/368419/565849/266753/30584/335340/30194/30154/100151255/58045/30511/64812/393235/57931/327216/30183/323695/567770/324215/497616/30292/30317/100148408/378866/321070/566067/568661/619201/432387/406424/558635/544651/564772/58119/100149388/317744/406420/436933/394141/100913078/436586/30151/352910/405805/557911/497167/353314/335538/561654/100004703…	regionalization	jag1b/pnpla6/cxcr4b/fmr1/efhc2/nin/hoxd3a/hand2/ccdc80/ppp2r3a/acvrl1/bmp7a/dnah5l/alcama/gli2a/itgav/hoxc6b/msx1b/sox19b/ttc9c/axin1/ofd1/acvr1ba/cav1/atr/igf2b/numbl/ndr2/hoxb5a/foxc1a/ddit4/rock2b/gid8b/ccm2l/disp1/pkd2/slc22a2/rapgef1a/kif7/rest/adar/itpr1b/dnmt3bb.1/wls/sesn1/dctn2/fcho1/ccm2/isl2b/mib1/trib3/cxxc5a/nr6a1b/dusp6/man1a2/rnf220a/tdrd7b/ippk/bmp2b/ndrg4/klf8/tbx6/prrc1/atp1a2a/…
GO:0009799	GO:0009799	298	0.264922	1.1303	0.181416	0.669782	0.626649	4383	tags=30%, list=24%, signal=23%	114447/58150/565849/266753/30584/335340/30194/393235/57931/327216/567770/497616/30292/100148408/321070/566067/432387/406424/544651/100149388/317744/436933/352910/405805/557911/335538/541511/30632/692305/562805/64609/571909/406431/767654/100004161/563835/566470/406560/562236/100331455/322811/436799/563791/572430/100004116/568512/559010/414929/30664/102725539/445408/407655/566557/497403/567041/2667…	specification of symmetry	cxcr4b/hand2/ppp2r3a/acvrl1/bmp7a/dnah5l/alcama/ttc9c/axin1/ofd1/atr/numbl/ndr2/foxc1a/rock2b/gid8b/pkd2/slc22a2/kif7/itpr1b/dnmt3bb.1/sesn1/mib1/trib3/cxxc5a/man1a2/ippk/bmp2b/ndrg4/klf8/atp1a2a/atl1/prrx1a/smyd4/tbx5b/tctn2/gdf6a/vgll4b/rbm24b/adap2/atp6v0d1/atp6v1f/ttc12/hace1/fsta/slc8a4a/exoc5/ift57/gsk3ab/glis2b/gle1/zfpm1/furina/cenpf/mia3/tram1/nipbla/tll1/arhgef11/llgl1/cnpy1/rbm24a/dhfr…
GO:0009855	GO:0009855	298	0.264922	1.1303	0.181416	0.669782	0.626649	4383	tags=30%, list=24%, signal=23%	114447/58150/565849/266753/30584/335340/30194/393235/57931/327216/567770/497616/30292/100148408/321070/566067/432387/406424/544651/100149388/317744/436933/352910/405805/557911/335538/541511/30632/692305/562805/64609/571909/406431/767654/100004161/563835/566470/406560/562236/100331455/322811/436799/563791/572430/100004116/568512/559010/414929/30664/102725539/445408/407655/566557/497403/567041/2667…	determination of bilateral symmetry	cxcr4b/hand2/ppp2r3a/acvrl1/bmp7a/dnah5l/alcama/ttc9c/axin1/ofd1/atr/numbl/ndr2/foxc1a/rock2b/gid8b/pkd2/slc22a2/kif7/itpr1b/dnmt3bb.1/sesn1/mib1/trib3/cxxc5a/man1a2/ippk/bmp2b/ndrg4/klf8/atp1a2a/atl1/prrx1a/smyd4/tbx5b/tctn2/gdf6a/vgll4b/rbm24b/adap2/atp6v0d1/atp6v1f/ttc12/hace1/fsta/slc8a4a/exoc5/ift57/gsk3ab/glis2b/gle1/zfpm1/furina/cenpf/mia3/tram1/nipbla/tll1/arhgef11/llgl1/cnpy1/rbm24a/dhfr…
GO:0007368	GO:0007368	273	0.26787	1.13273	0.184685	0.674395	0.630966	4383	tags=30%, list=24%, signal=23%	114447/58150/565849/30584/335340/30194/393235/57931/327216/567770/497616/30292/100148408/321070/432387/406424/544651/100149388/317744/436933/352910/405805/557911/335538/541511/30632/692305/562805/64609/406431/767654/100004161/563835/406560/562236/100331455/322811/436799/563791/572430/568512/559010/414929/30664/102725539/445408/407655/566557/497403/567041/266757/570900/565268/751760/402819/405801/…	determination of left/right symmetry	cxcr4b/hand2/ppp2r3a/bmp7a/dnah5l/alcama/ttc9c/axin1/ofd1/atr/numbl/ndr2/foxc1a/rock2b/pkd2/slc22a2/kif7/itpr1b/dnmt3bb.1/sesn1/mib1/trib3/cxxc5a/man1a2/ippk/bmp2b/ndrg4/klf8/atp1a2a/prrx1a/smyd4/tbx5b/tctn2/vgll4b/rbm24b/adap2/atp6v0d1/atp6v1f/ttc12/hace1/slc8a4a/exoc5/ift57/gsk3ab/glis2b/gle1/zfpm1/furina/cenpf/mia3/tram1/nipbla/arhgef11/llgl1/cnpy1/rbm24a/dhfr/dnmt3ba/ikzf5/mcamb/yap1/bmpr2a/t…
GO:0061053	GO:0061053	149	0.289539	1.15038	0.208543	0.698287	0.653319	4383	tags=32%, list=24%, signal=24%	559334/777614/368419/565849/30254/30154/100151255/57931/323695/324215/100148408/558635/565130/323672/352910/192294/474330/572713/562236/798281/30381/30691/58132/445235/436723/100005014/405801/260439/402914/492472/393287/445508/100332594/795902/573207/492508/30264/321587/286832/334527/373113/30105/286830/386787/323115/569471/563306	somite development	dnm2a/tpcn2/ccdc80/ppp2r3a/tbx16l/gli2a/itgav/axin1/cav1/igf2b/foxc1a/rapgef1a/pxnb/naa15a/mib1/tbx6/prrc1/tbx18/rbm24b/cdx4/cyp26a1/ephb4b/her7/rgs3a/meox1/mob1a/rbm24a/copa/her12/slc7a6os/chuk/calcrla/tgfbr3/epha3/creb1a/churc1/tbx16/naa35/lamc1/cap1/bcl2l10/wnt5b/lamb1a/itga5/smarcd1/chd7/rbpjb
GO:0060972	GO:0060972	277	0.262938	1.11432	0.211883	0.700869	0.655735	4383	tags=29%, list=24%, signal=23%	114447/58150/565849/30584/335340/30194/393235/57931/327216/567770/497616/30292/100148408/321070/432387/406424/544651/100149388/317744/436933/352910/405805/557911/335538/541511/30632/692305/562805/64609/406431/767654/100004161/563835/406560/562236/100331455/322811/436799/563791/572430/568512/559010/414929/30664/102725539/445408/407655/566557/497403/567041/266757/570900/565268/751760/402819/405801/…	left/right pattern formation	cxcr4b/hand2/ppp2r3a/bmp7a/dnah5l/alcama/ttc9c/axin1/ofd1/atr/numbl/ndr2/foxc1a/rock2b/pkd2/slc22a2/kif7/itpr1b/dnmt3bb.1/sesn1/mib1/trib3/cxxc5a/man1a2/ippk/bmp2b/ndrg4/klf8/atp1a2a/prrx1a/smyd4/tbx5b/tctn2/vgll4b/rbm24b/adap2/atp6v0d1/atp6v1f/ttc12/hace1/slc8a4a/exoc5/ift57/gsk3ab/glis2b/gle1/zfpm1/furina/cenpf/mia3/tram1/nipbla/arhgef11/llgl1/cnpy1/rbm24a/dhfr/dnmt3ba/ikzf5/mcamb/yap1/bmpr2a/t…
GO:0009448	GO:0009448	5	-0.543647	-1.1295	0.332579	0.805771	0.753881	4383	tags=60%, list=24%, signal=46%	402868/565235/378968	gamma-aminobutyric acid metabolic process	pnpo/aldh5a1/abat
GO:0002009	GO:0002009	474	0.254787	1.10572	0.204017	0.696411	0.651564	4382	tags=31%, list=24%, signal=24%	100005373/553460/567323/571879/58150/559334/565849/30584/555805/30194/100003223/30511/559348/325042/64812/327216/567770/393643/406575/565914/30292/100148408/100329657/553164/432387/569903/378478/394015/353225/327321/80972/100913078/325586/352910/568117/405805/557911/58083/140818/799355/795492/554168/30769/30632/386704/692305/558148/192294/64609/338246/406431/323630/563543/572713/570583/767654/100…	morphogenesis of an epithelium	greb1l/snap29/efhc2/nin/hand2/dnm2a/ppp2r3a/bmp7a/vaspa/alcama/ppp1cb/msx1b/syne2b/tnika/sox19b/ofd1/atr/phactr4b/lta4h/plekhh1/ndr2/foxc1a/ltb4r/lats1/pkd2/shrprbck1r/egfra/def6a/nrarpb/mapkapk2a/dvl3a/fcho1/cyth1b/mib1/spns2/trib3/cxxc5a/appa/ptpra/pfn1/cacnb2a/myh11a/robo1/bmp2b/sox8b/ndrg4/tcf21/tbx6/atp1a2a/bmper/prrx1a/dvl2/inpp5b/tbx18/bbs12/smyd4/tbx5b/vegfc/afp4/myo9ab/unc5b/nid2a/vaspb/…
GO:0008630	GO:0008630	34	0.371206	1.18201	0.232198	0.724805	0.67813	4382	tags=44%, list=24%, signal=34%	58081/114401/567770/570772/503609/497565/557073/449848/560572/407679/373113/58122/393721/333979/557551	intrinsic apoptotic signaling pathway in response to DNA damage	baxa/bcl2l1/atr/bcl2a/baxb/ddias/cdip1/xrcc5/uri1/topbp1/bcl2l10/mcl1a/pin1/ptpn11a/hipk2
GO:0097190	GO:0097190	127	0.284034	1.10701	0.284794	0.779056	0.728887	4382	tags=34%, list=24%, signal=26%	406837/796934/58081/114401/393713/567770/565499/325084/327143/541391/570772/327133/323563/57923/503609/792168/567046/353363/497565/557073/560966/735295/447819/405832/436641/449848/559425/560572/368450/407679/571845/58130/368405/436789/503733/336363/550326/373113/58122/393721/58125/333979/557551	apoptotic signaling pathway	rnf41/tfpt/baxa/bcl2l1/fhit/atr/herpud1/src/rhot1a/faim2a/bcl2a/hyou1/bnip3la/pycard/baxb/ing5a/cts12/anxa6/ddias/cdip1/si:ch211-158d24.4/faslg/eya2/rffl/ctsl.1/xrcc5/bida/uri1/ing5b/topbp1/siva1/tradd/znf385b/nme5/snx13/fam162a/zgc:110239/bcl2l10/mcl1a/pin1/dedd1/ptpn11a/hipk2
GO:0045634	GO:0045634	5	0.533187	1.06549	0.405357	0.829245	0.775844	4382	tags=60%, list=24%, signal=46%	566470/563359/557551	regulation of melanocyte differentiation	gdf6a/ap3d1/hipk2
GO:0097193	GO:0097193	64	0.291732	1.03923	0.41844	0.836225	0.782375	4382	tags=36%, list=24%, signal=27%	58081/114401/393713/567770/565499/325084/570772/327133/57923/503609/497565/557073/449848/559425/560572/407679/368405/436789/373113/58122/393721/333979/557551	intrinsic apoptotic signaling pathway	baxa/bcl2l1/fhit/atr/herpud1/src/bcl2a/hyou1/pycard/baxb/ddias/cdip1/xrcc5/bida/uri1/topbp1/znf385b/nme5/bcl2l10/mcl1a/pin1/ptpn11a/hipk2
GO:0048589	GO:0048589	351	0.309687	1.32726	0.00937089	0.257254	0.240687	4381	tags=30%, list=24%, signal=23%	140423/796461/30634/114447/334724/570248/140817/572849/554509/100329702/554268/565849/100003223/100151255/30511/57931/406397/30183/323695/393549/386966/324215/724006/30449/393097/567422/373085/553164/407656/393666/80972/352944/100913078/406471/394058/140818/353314/554105/553729/692305/493783/559490/794176/323630/403049/562199/450065/322921/446213/30157/797132/563989/393733/100000009/335453/406779…	developmental growth	jag1b/nrg1/l1cama/cxcr4b/anxa1a/galnt2/cebpd/kmt5b/orc1/ulk2/col4a6/ppp2r3a/ppp1cb/itgav/msx1b/axin1/mmp9/acvr1ba/cav1/asah1b/erbb2/igf2b/mgat5/serpinh1b/dcaf13/plxna3/hspa9/lats1/shtn1/arl3l1/dvl3a/cxcl12a/fcho1/tnfrsf1a/fus/ptpra/dusp6/prdx5/dbnlb/ndrg4/extl3/tppp2/igfbp2a/dvl2/vegfc/myo9ab/cdkn2aip/nid2a/large1/isl2a/sirt1/trpc6a/fgf1a/sema5bb/grnb/tax1bp3/tmem59l/ppp1cbl/pik3cd/eaf2/mta2/wdr1…
GO:0031099	GO:0031099	204	0.336017	1.37961	0.00964931	0.259909	0.243171	4381	tags=29%, list=24%, signal=23%	140423/796461/114447/334724/570248/140817/100333407/30511/57931/406397/30183/323695/386966/324215/724006/30449/373085/323733/678586/352944/406471/140818/353314/554105/317638/793274/403049/322921/446213/797132/563989/100149185/326078/317763/406625/794892/100006778/324023/192335/335409/494180/30072/30767/338313/561411/406645/562822/58146/321756/394198/282676/325004/568518/30105/286830/321602/30622/…	regeneration	jag1b/nrg1/cxcr4b/anxa1a/galnt2/cebpd/adamts9/msx1b/axin1/mmp9/acvr1ba/cav1/erbb2/igf2b/mgat5/serpinh1b/hspa9/top2a/rtn4b/cxcl12a/tnfrsf1a/ptpra/dusp6/prdx5/igfbp1a/srebf1/vegfc/nid2a/large1/sirt1/trpc6a/cntf/mta2/ttk/lgmn/notch1b/il6st/dspa/atp6v1e1b/socs3a/atg5/inhbaa/stat3/mcamb/yap1/ctsba/bmpr2a/hey2/tgif1/fosab/hspd1/sdcbp2/lrp5/wnt5b/lamb1a/cdk9/ube2ib/mycb/csrp1a/becn1
GO:0040007	GO:0040007	370	0.299218	1.28305	0.0282916	0.401563	0.375703	4381	tags=29%, list=24%, signal=23%	140423/796461/30634/114447/334724/570248/140817/572849/554509/100329702/554268/565849/100003223/100151255/30511/57931/406397/30183/323695/393549/386966/324215/724006/30449/393097/567422/373085/553164/407656/393666/80972/352944/100913078/550537/406471/558885/394058/140818/353314/554105/553729/692305/493783/559490/794176/323630/568748/403049/562199/450065/322921/446213/30157/797132/563989/393733/10…	growth	jag1b/nrg1/l1cama/cxcr4b/anxa1a/galnt2/cebpd/kmt5b/orc1/ulk2/col4a6/ppp2r3a/ppp1cb/itgav/msx1b/axin1/mmp9/acvr1ba/cav1/asah1b/erbb2/igf2b/mgat5/serpinh1b/dcaf13/plxna3/hspa9/lats1/shtn1/arl3l1/dvl3a/cxcl12a/fcho1/stk11/tnfrsf1a/bap1/fus/ptpra/dusp6/prdx5/dbnlb/ndrg4/extl3/tppp2/igfbp2a/dvl2/kazald2/vegfc/myo9ab/cdkn2aip/nid2a/large1/isl2a/sirt1/trpc6a/fgf1a/sema5bb/grnb/tax1bp3/tmem59l/ppp1cbl/pi…
GO:0045324	GO:0045324	24	0.392687	1.1776	0.281847	0.777004	0.726967	4381	tags=38%, list=24%, signal=29%	393754/406621/386967/406850/336426/335810/407684/393164/393846	late endosome to vacuole transport	chmp7/chmp3/stam/tmem50a/chmp1b/vps36/vps25/chmp4ba/becn1
GO:0009620	GO:0009620	28	0.421664	1.29221	0.141732	0.626172	0.585848	4378	tags=36%, list=24%, signal=27%	554509/445190/561138/325084/140814/557738/192336/415151/378848/799058	response to fungus	orc1/jagn1b/xpo1b/src/cebpb/ccny/atp6v0ca/rac2/hspa5/psmd14
GO:0006413	GO:0006413	88	-0.245079	-1.06526	0.330855	0.805771	0.753881	4378	tags=41%, list=24%, signal=31%	321807/447850/558718/406464/386850/324365/325226/402996/393974/327341/336498/550245/796380/399484/799566/386634/322599/334234/567151/100001092/492482/561049/394137/415150/334626/405839/334402/79380/394049/449553/570630/553214/325802/493617/541523/541548	translational initiation	eif2s1a/eif4e3/rrn3/eif5a/eif6/eif2s2/bzw1a/eif4h/eif3g/eif2s3/eif3d/eif3k/eif3ba/eif4a1b/eif4ebp1/eif4a1a/eif1axb/eif3c/eif3hb/eif2ak2/eif4ebp3/eif3eb/eif2d/eif2b1/eif3m/eif2b2/brf1a/eif4ea/eif2b3/impact/ago2/eif4ba/mtif3/eif4eb/eif4e2/eif2b4
GO:0007015	GO:0007015	253	0.334975	1.40672	0.00812565	0.245829	0.229998	4377	tags=32%, list=24%, signal=25%	100148864/394034/101886694/563056/100002113/406363/492470/80963/565345/572219/555805/554102/399482/559348/327510/550477/436609/407656/793321/405780/777623/791177/336381/799355/406820/571256/30583/553729/567536/565410/393550/393152/335474/568573/337591/403001/432375/561077/550487/573655/393653/563843/406250/336333/557962/140620/100329779/64000/100002928/326931/415204/565268/559035/336933/557912/44…	actin filament organization	fhdc1/waslb/si:ch211-203d1.3/hcls1/coro1a/scinlb/spire2/rnd3a/myo1f/gas2l1/vaspa/marcksa/arpc5b/syne2b/rhoq/arpin/hax1/shtn1/fmn2a/rnd1a/zgc:154093/zgc:158689/cotl1/pfn1/actr2a/wasa/lcp1/dbnlb/myo1ca/capga/arpc5la/washc5/arpc1b/mical1/fam49ba/cfl2/twf1b/fmn1/vaspb/rhof/rhogd/synpo2la/actr3/gna13b/spire1a/prps1a/rock1/lima1a/iqgap1/cnn3a/arpc3/arhgef11/shroom4/rhogb/ssh2b/fam49al/cdc42ep4a/cyfip2/…
GO:0016477	GO:0016477	635	0.285549	1.25627	0.0195435	0.353477	0.330714	4377	tags=30%, list=24%, signal=24%	796461/259252/114447/791518/559896/562363/563056/100002113/560193/767790/565849/100135755/335573/266753/565437/557797/30457/445190/556734/30709/557258/399482/100151255/557062/406397/563800/564338/559454/324053/386966/768136/393643/406575/560634/567422/100148408/541320/100536594/566146/564123/568084/555788/555195/550477/100002946/449557/567537/325084/100334116/407656/100331176/100150090/564772/394…	cell migration	nrg1/esr1/cxcr4b/hmox1a/cd99/radil/hcls1/coro1a/il34/pdgfab/ppp2r3a/il6r/ptpn6/acvrl1/fam83ha/itgb2/acvr2ba/jagn1b/itgb1a/tyro3/ptk2ba/arpc5b/itgav/fmnl1a/mmp9/ripor2/ngfrb/gpc5a/trim33/erbb2/nedd9/phactr4b/lta4h/miip/plxna3/foxc1a/itga6b/cxcl8b.1/nde1/col18a1a/grip2a/srgap1b/nsmfa/arpin/cxcl8a/saa/cxcl20/src/hgfb/shtn1/gpc6b/sphk2/rest/def6a/med13b/oxsr1a/cyba/asap1a/cxcl12a/zbtb17/thy1/cxcl18b/…
GO:0030029	GO:0030029	445	0.291212	1.25728	0.0321199	0.421966	0.394792	4377	tags=29%, list=24%, signal=23%	100148864/394034/101886694/563056/100002113/406363/777614/565849/492470/80963/565345/572219/555805/554102/399482/559348/557062/553475/393815/386966/393643/321070/327510/402892/566257/550477/436609/570464/407656/793321/405780/777623/30575/352944/791177/336381/442922/799355/406820/571256/30583/553729/567536/565410/393550/393152/335474/492608/568573/337591/403001/564571/560322/792623/406431/503591/1…	actin filament-based process	fhdc1/waslb/si:ch211-203d1.3/hcls1/coro1a/scinlb/tpcn2/ppp2r3a/spire2/rnd3a/myo1f/gas2l1/vaspa/marcksa/arpc5b/syne2b/fmnl1a/alkbh4/qki2/erbb2/phactr4b/rock2b/rhoq/orai1b/si:dkeyp-23e4.3/arpin/hax1/wu:fu71h07/shtn1/fmn2a/rnd1a/zgc:154093/mef2ca/cxcl12a/zgc:158689/cotl1/parvaa/pfn1/actr2a/wasa/lcp1/dbnlb/myo1ca/capga/arpc5la/washc5/arpc1b/fmnl2b/mical1/fam49ba/cfl2/megf10/pdlim2/dusp27/prrx1a/fbxl2…
GO:0030036	GO:0030036	424	0.290097	1.25338	0.0372737	0.431759	0.403954	4377	tags=29%, list=24%, signal=23%	100148864/394034/101886694/563056/100002113/406363/777614/565849/492470/80963/565345/572219/555805/554102/399482/559348/557062/553475/393815/386966/393643/321070/327510/402892/566257/550477/436609/407656/793321/405780/777623/30575/352944/791177/336381/442922/799355/406820/571256/30583/553729/567536/565410/393550/393152/335474/492608/568573/337591/403001/564571/560322/792623/100006456/407981/43237…	actin cytoskeleton organization	fhdc1/waslb/si:ch211-203d1.3/hcls1/coro1a/scinlb/tpcn2/ppp2r3a/spire2/rnd3a/myo1f/gas2l1/vaspa/marcksa/arpc5b/syne2b/fmnl1a/alkbh4/qki2/erbb2/phactr4b/rock2b/rhoq/orai1b/si:dkeyp-23e4.3/arpin/hax1/shtn1/fmn2a/rnd1a/zgc:154093/mef2ca/cxcl12a/zgc:158689/cotl1/parvaa/pfn1/actr2a/wasa/lcp1/dbnlb/myo1ca/capga/arpc5la/washc5/arpc1b/fmnl2b/mical1/fam49ba/cfl2/megf10/pdlim2/dusp27/fmnl2a/epb41l3b/twf1b/f…
GO:0034314	GO:0034314	24	0.461294	1.38334	0.101911	0.565012	0.528627	4377	tags=50%, list=24%, signal=38%	399482/406820/393550/335474/406250/415204/394056/327068/554861/114456/406384/336504	Arp2/3 complex-mediated actin nucleation	arpc5b/actr2a/arpc5la/arpc1b/actr3/arpc3/wasf2/arpc2/actr2b/arpc4/gmfb/arpc5a
GO:1902600	GO:1902600	75	0.326247	1.2001	0.20839	0.698287	0.653319	4376	tags=28%, list=24%, signal=21%	554532/140520/559308/337583/553767/335025/64609/64611/322811/436799/108179934/394110/192335/359839/565213/561117/114550/192336/767750/335821/140534	proton transmembrane transport	slc9a7/mt-atp8/slc36a1/atp6v1ab/atpv0e2/atp6v1g1/atp1a2a/atp1a3b/atp6v0d1/atp6v1f/nnt2/atp6v1aa/atp6v1e1b/atp6v1ba/slc9a5/atp6v0a2b/ednraa/atp6v0ca/atp5meb/aqp1a.1/mt-nd4
GO:0061371	GO:0061371	193	0.276779	1.13298	0.230496	0.724805	0.67813	4374	tags=30%, list=24%, signal=23%	58150/565849/30584/335340/30194/393235/327216/567770/30292/100148408/432387/406424/100149388/317744/405805/557911/335538/692305/64609/406431/767654/100004161/406560/562236/100331455/322811/436799/563791/572430/568512/30664/102725539/407655/566557/497403/567041/266757/570900/751760/405801/81882/321084/561411/562822/553591/30264/562035/30227/793949/559273/791855/568265/30622/352940/333979/794108/56…	determination of heart left/right asymmetry	hand2/ppp2r3a/bmp7a/dnah5l/alcama/ttc9c/ofd1/atr/ndr2/foxc1a/pkd2/slc22a2/itpr1b/dnmt3bb.1/trib3/cxxc5a/man1a2/ndrg4/atp1a2a/prrx1a/smyd4/tbx5b/vgll4b/rbm24b/adap2/atp6v0d1/atp6v1f/ttc12/hace1/slc8a4a/gsk3ab/glis2b/zfpm1/furina/cenpf/mia3/tram1/nipbla/llgl1/rbm24a/dhfr/dnmt3ba/yap1/bmpr2a/ttc39c/tbx16/cep162/ntn1a/tmsb4x/ep300a/camk2g1/atp2a2b/ube2ib/fgfr2/ptpn11a/nipblb/chd7/tead1a
GO:0048568	GO:0048568	605	0.214823	0.944368	0.660164	0.897583	0.839781	4374	tags=26%, list=24%, signal=20%	140423/393437/30349/58150/100003782/565849/100134935/30584/567444/100334777/30194/557060/30154/796556/30511/58127/393235/57931/431715/393639/323695/567770/324053/324215/30307/497616/393643/386775/567422/30292/100526653/797832/100148408/378969/619201/558193/432387/569903/393964/393533/557679/100150090/387000/678586/406420/436730/352910/568117/405805/58092/557911/337626/795492/556592/100526683/3063…	embryonic organ development	jag1b/ncs1a/hoxd3a/hand2/trim2a/ppp2r3a/csf3r/bmp7a/irak3/whrna/alcama/fam20b/gli2a/myct1a/msx1b/runx3/ttc9c/axin1/rbck1/ilvbl/cav1/atr/trim33/igf2b/jak2a/numbl/phactr4b/bicra/plxna3/ndr2/ptpn9a/scube1/foxc1a/rab32a/disp1/ash2l/pkd2/shrprbck1r/pacsin3/fzd6/mapre2/sphk2/slc25a37/rtn4b/wls/egfl6/mib1/spns2/trib3/smad3a/cxxc5a/etv5a/cacnb2a/nbas/aldh1l1/bmp2b/ndrg4/bicdl1/pygo2/tcf21/pygo1/atp1a2a/d…
GO:0006493	GO:0006493	45	0.343894	1.16703	0.248164	0.748776	0.700557	4371	tags=44%, list=24%, signal=34%	563878/564667/560605/492773/286748/101669768/557187/446213/569769/571426/556315/777668/641495/567541/337685/793362/553716/445202/559073/561172	protein O-linked glycosylation	pomt2/tmtc2a/tmtc4/pomk/b3gnt7/b4gat1/rxylt1/large1/pomt1/fkrp/gxylt1b/pofut2/poglut1/gxylt2/ogt.1/b3gnt2b/b3galnt2/dpm1/galnt1/b3gnt3.4
GO:0030309	GO:0030309	7	0.321096	0.70551	0.845455	0.944421	0.883602	4371	tags=43%, list=24%, signal=33%	286748/793362/561172	poly-N-acetyllactosamine metabolic process	b3gnt7/b3gnt2b/b3gnt3.4
GO:0030311	GO:0030311	7	0.321096	0.70551	0.845455	0.944421	0.883602	4371	tags=43%, list=24%, signal=33%	286748/793362/561172	poly-N-acetyllactosamine biosynthetic process	b3gnt7/b3gnt2b/b3gnt3.4
GO:0048729	GO:0048729	569	0.244766	1.07171	0.280665	0.777004	0.726967	4363	tags=29%, list=24%, signal=23%	796461/100005373/553460/567323/571879/117509/58150/559334/337795/565849/30584/30254/555805/30194/100003223/30154/30511/559348/325042/64812/100073341/327216/30183/567770/393643/406575/565914/30292/100148408/100329657/553164/432387/569903/378478/394015/353225/30575/406420/327321/80972/100913078/325586/352910/568117/405805/557911/58083/337626/140818/799355/795492/117508/554168/30769/30632/386704/692…	tissue morphogenesis	nrg1/greb1l/snap29/efhc2/nin/klf2b/hand2/dnm2a/dact2/ppp2r3a/bmp7a/tbx16l/vaspa/alcama/ppp1cb/gli2a/msx1b/syne2b/tnika/sox19b/sap130a/ofd1/acvr1ba/atr/phactr4b/lta4h/plekhh1/ndr2/foxc1a/ltb4r/lats1/pkd2/shrprbck1r/egfra/def6a/nrarpb/mef2ca/wls/mapkapk2a/dvl3a/fcho1/cyth1b/mib1/spns2/trib3/cxxc5a/appa/etv5a/ptpra/pfn1/cacnb2a/klf2a/myh11a/robo1/bmp2b/sox8b/ndrg4/tcf21/tbx6/atp1a2a/bmper/prrx1a/dvl…
GO:0035265	GO:0035265	44	0.314376	1.06321	0.391176	0.825524	0.772362	4362	tags=30%, list=24%, signal=23%	406397/323695/553164/353314/692305/563989/280650/561411/554177/58146/317678/321602/566492	organ growth	mmp9/cav1/lats1/dusp6/ndrg4/trpc6a/klf6a/yap1/sar1b/hey2/ruvbl2/cdk9/wwc3
GO:0046620	GO:0046620	17	0.378215	1.04539	0.423323	0.836225	0.782375	4362	tags=41%, list=24%, signal=31%	553164/353314/563989/561411/317678/321602/566492	regulation of organ growth	lats1/dusp6/trpc6a/yap1/ruvbl2/cdk9/wwc3
GO:0014015	GO:0014015	7	0.659926	1.44998	0.0709091	0.504311	0.471835	4361	tags=71%, list=24%, signal=55%	570544/335453/562490/30767/569471	positive regulation of gliogenesis	znf16l/grnb/swap70b/stat3/chd7
GO:0045687	GO:0045687	6	0.639403	1.3488	0.12	0.5994	0.5608	4361	tags=67%, list=24%, signal=51%	570544/335453/562490/569471	positive regulation of glial cell differentiation	znf16l/grnb/swap70b/chd7
GO:0048713	GO:0048713	6	0.639403	1.3488	0.12	0.5994	0.5608	4361	tags=67%, list=24%, signal=51%	570544/335453/562490/569471	regulation of oligodendrocyte differentiation	znf16l/grnb/swap70b/chd7
GO:0048714	GO:0048714	6	0.639403	1.3488	0.12	0.5994	0.5608	4361	tags=67%, list=24%, signal=51%	570544/335453/562490/569471	positive regulation of oligodendrocyte differentiation	znf16l/grnb/swap70b/chd7
GO:0003007	GO:0003007	242	0.267696	1.12051	0.218286	0.705432	0.660004	4361	tags=30%, list=24%, signal=23%	796461/117509/58150/565849/30584/30194/567770/386966/30292/321070/568661/432387/100150090/30575/30151/558097/568117/405805/557911/795492/117508/30769/692305/64277/64609/406431/767654/100004161/562236/100331455/322811/436799/572430/798281/30381/568512/559010/561635/30664/336333/102725539/407655/566557/497403/567041/393543/30418/570900/321836/403020/751760/405801/170457/81882/561411/562822/406569/3…	heart morphogenesis	nrg1/klf2b/hand2/ppp2r3a/bmp7a/alcama/atr/erbb2/ndr2/rock2b/ccm2l/pkd2/sphk2/mef2ca/isl2b/fbxo7/spns2/trib3/cxxc5a/cacnb2a/klf2a/robo1/ndrg4/arnt2/atp1a2a/prrx1a/smyd4/tbx5b/rbm24b/adap2/atp6v0d1/atp6v1f/hace1/cdx4/cyp26a1/slc8a4a/exoc5/mylk3/gsk3ab/gna13b/glis2b/zfpm1/furina/cenpf/mia3/ilk/nr2f1a/nipbla/krit1/smarcc1a/llgl1/rbm24a/s1pr2/dhfr/yap1/bmpr2a/rbfox2/tbx16/cep162/ntn1a/smyd3/fermt2/rbp…
GO:0048799	GO:0048799	12	0.474734	1.20055	0.272277	0.771119	0.721461	4361	tags=50%, list=24%, signal=38%	402935/560837/64277/557764/100286814/569471	animal organ maturation	chm/sin3b/arnt2/megf6b/rflnb/chd7
GO:0003143	GO:0003143	141	0.265203	1.05082	0.37125	0.817925	0.765253	4361	tags=31%, list=24%, signal=24%	58150/565849/30584/30194/567770/30292/432387/568117/405805/557911/795492/692305/64609/406431/767654/100004161/562236/100331455/322811/436799/572430/568512/30664/102725539/407655/566557/497403/567041/570900/751760/405801/170457/81882/562822/30264/562035/30227/793949/559273/791855/30622/333979/794108/569471	embryonic heart tube morphogenesis	hand2/ppp2r3a/bmp7a/alcama/atr/ndr2/pkd2/spns2/trib3/cxxc5a/cacnb2a/ndrg4/atp1a2a/prrx1a/smyd4/tbx5b/rbm24b/adap2/atp6v0d1/atp6v1f/hace1/slc8a4a/gsk3ab/glis2b/zfpm1/furina/cenpf/mia3/nipbla/llgl1/rbm24a/s1pr2/dhfr/bmpr2a/tbx16/cep162/ntn1a/tmsb4x/ep300a/camk2g1/ube2ib/ptpn11a/nipblb/chd7
GO:0009887	GO:0009887	822	0.228193	1.00969	0.46599	0.844343	0.78997	4361	tags=26%, list=24%, signal=21%	140423/393437/796461/553460/394034/114447/567323/566054/30349/117509/58150/393323/80973/565849/564734/30584/30254/798071/554102/402935/100334777/30194/557060/100151400/30154/30511/58127/393235/57931/406397/431715/393639/567770/386966/393643/386775/567422/30292/723994/406557/100148408/321070/568661/767657/619201/432387/569903/393964/393533/567779/557679/100150090/560397/100007441/30575/678586/4064…	animal organ morphogenesis	jag1b/ncs1a/nrg1/snap29/waslb/cxcr4b/efhc2/rspo2/hoxd3a/klf2b/hand2/rtn4ip1/cdk1/ppp2r3a/adamts10/bmp7a/tbx16l/sec13/marcksa/chm/whrna/alcama/fam20b/cpamd8/gli2a/msx1b/runx3/ttc9c/axin1/mmp9/rbck1/ilvbl/atr/erbb2/phactr4b/bicra/plxna3/ndr2/crb2a/mcrs1/foxc1a/rock2b/ccm2l/abhd12/disp1/pkd2/shrprbck1r/pacsin3/fzd6/nav3/mapre2/sphk2/fam20cb/znf644a/mef2ca/rtn4b/wls/dctn2/cxcl12a/nol9/isl2b/fbxo7/mib…
GO:0048598	GO:0048598	720	0.227176	1.00335	0.495431	0.851662	0.796817	4361	tags=26%, list=24%, signal=21%	140423/393437/567323/571879/30349/117509/58150/556212/565849/30584/30254/555805/100334777/30194/557060/30154/100151255/30511/58127/325042/64812/393235/57931/100073341/431715/393639/327216/30183/567770/393643/406575/386775/567422/30292/723994/100148408/100329657/553164/619201/432387/569903/393964/393533/557679/100150090/394015/678586/406420/568527/327321/352944/799354/325586/352910/568117/405805/5…	embryonic morphogenesis	jag1b/ncs1a/efhc2/nin/hoxd3a/klf2b/hand2/dyrk1b/ppp2r3a/bmp7a/tbx16l/vaspa/whrna/alcama/fam20b/gli2a/itgav/msx1b/runx3/tnika/sox19b/ttc9c/axin1/sap130a/rbck1/ilvbl/ofd1/acvr1ba/atr/phactr4b/lta4h/bicra/plxna3/ndr2/crb2a/foxc1a/ltb4r/lats1/disp1/pkd2/shrprbck1r/pacsin3/fzd6/mapre2/sphk2/def6a/rtn4b/wls/lrrn1/mapkapk2a/cxcl12a/cxcl12b/cyth1b/mib1/spns2/trib3/cxxc5a/etv5a/ptpra/s1pr1/pfn1/cacnb2a/du…
GO:0048562	GO:0048562	433	0.231657	1.00059	0.483493	0.851662	0.796817	4361	tags=27%, list=24%, signal=21%	140423/393437/30349/58150/565849/30584/100334777/30194/557060/30154/30511/58127/393235/57931/431715/393639/567770/393643/386775/567422/30292/100148408/619201/432387/569903/393964/393533/557679/100150090/678586/406420/352910/568117/405805/557911/795492/556592/100526683/30632/692305/613247/558148/797729/64609/563259/338246/327268/406431/767654/100004161/541552/322921/562236/30526/402998/100331455/3…	embryonic organ morphogenesis	jag1b/ncs1a/hoxd3a/hand2/ppp2r3a/bmp7a/whrna/alcama/fam20b/gli2a/msx1b/runx3/ttc9c/axin1/rbck1/ilvbl/atr/phactr4b/bicra/plxna3/ndr2/foxc1a/disp1/pkd2/shrprbck1r/pacsin3/fzd6/mapre2/sphk2/rtn4b/wls/mib1/spns2/trib3/cxxc5a/cacnb2a/nbas/aldh1l1/bmp2b/ndrg4/pygo2/tcf21/pygo1/atp1a2a/dcdc2b/bmper/sec23b/prrx1a/smyd4/tbx5b/eya4/nid2a/rbm24b/msx3/plxnd1/adap2/atp6v0d1/atp6v1f/tinagl1/hace1/crbn/polr1c/s…
GO:0048705	GO:0048705	222	0.238284	0.989657	0.493627	0.851662	0.796817	4361	tags=27%, list=24%, signal=21%	140423/394034/30349/58150/30194/557060/30511/58127/406397/431715/393639/386775/567422/619201/569903/393533/557679/100150090/30575/678586/406420/568117/555517/556592/100526683/30632/613247/797729/327268/550475/562236/30548/562116/393538/553407/100004116/373882/566557/567949/567041/570900/405801/170457/554177/30498/100141346/100286814/566945/568518/30105/559273/565429/569277/30339/386787/333979/794…	skeletal system morphogenesis	jag1b/waslb/hoxd3a/hand2/alcama/fam20b/msx1b/runx3/mmp9/rbck1/ilvbl/bicra/plxna3/disp1/shrprbck1r/fzd6/mapre2/sphk2/mef2ca/rtn4b/wls/spns2/kat2a/nbas/aldh1l1/bmp2b/pygo2/pygo1/sec23b/ctsk/rbm24b/foxd3/tinagl1/polr1c/sec24d/fsta/mmp14a/furina/piezo1/mia3/nipbla/rbm24a/s1pr2/sar1b/egr1/itga8/rflnb/mmp14b/lrp5/wnt5b/ep300a/hspg2/kdm6a/hoxb3a/itga5/ptpn11a/nipblb/hoxb9a/hoxc3a/ndnf/chd7
GO:0048704	GO:0048704	186	0.234278	0.952172	0.57109	0.881006	0.824272	4361	tags=27%, list=24%, signal=21%	30349/58150/30194/557060/30511/58127/431715/393639/386775/567422/619201/569903/393533/557679/100150090/678586/406420/568117/556592/100526683/30632/613247/797729/327268/562236/562116/393538/553407/100004116/373882/566557/567041/570900/405801/170457/554177/30498/100141346/568518/30105/559273/565429/569277/30339/386787/333979/794108/30344/30421/561437/569471	embryonic skeletal system morphogenesis	hoxd3a/hand2/alcama/fam20b/msx1b/runx3/rbck1/ilvbl/bicra/plxna3/disp1/shrprbck1r/fzd6/mapre2/sphk2/rtn4b/wls/spns2/nbas/aldh1l1/bmp2b/pygo2/pygo1/sec23b/rbm24b/tinagl1/polr1c/sec24d/fsta/mmp14a/furina/mia3/nipbla/rbm24a/s1pr2/sar1b/egr1/itga8/lrp5/wnt5b/ep300a/hspg2/kdm6a/hoxb3a/itga5/ptpn11a/nipblb/hoxb9a/hoxc3a/ndnf/chd7
GO:0048701	GO:0048701	167	0.232698	0.933961	0.604908	0.887687	0.830522	4361	tags=28%, list=24%, signal=21%	58150/30194/557060/30511/58127/431715/393639/386775/619201/569903/393533/557679/100150090/678586/406420/568117/556592/100526683/30632/613247/797729/327268/562236/562116/393538/553407/100004116/373882/566557/567041/570900/405801/170457/554177/30498/100141346/568518/30105/559273/565429/569277/386787/333979/794108/561437/569471	embryonic cranial skeleton morphogenesis	hand2/alcama/fam20b/msx1b/runx3/rbck1/ilvbl/bicra/disp1/shrprbck1r/fzd6/mapre2/sphk2/rtn4b/wls/spns2/nbas/aldh1l1/bmp2b/pygo2/pygo1/sec23b/rbm24b/tinagl1/polr1c/sec24d/fsta/mmp14a/furina/mia3/nipbla/rbm24a/s1pr2/sar1b/egr1/itga8/lrp5/wnt5b/ep300a/hspg2/kdm6a/itga5/ptpn11a/nipblb/ndnf/chd7
GO:0035050	GO:0035050	169	0.22109	0.889082	0.689106	0.899537	0.841609	4361	tags=27%, list=24%, signal=21%	58150/565849/30584/30194/567770/30292/432387/568117/405805/557911/795492/692305/64609/406431/767654/100004161/541552/562236/100331455/322811/436799/572430/568512/30664/102725539/407655/566557/497403/567041/117507/570900/751760/405801/170457/81882/562822/30264/562035/30227/793949/559273/791855/30622/333979/794108/569471	embryonic heart tube development	hand2/ppp2r3a/bmp7a/alcama/atr/ndr2/pkd2/spns2/trib3/cxxc5a/cacnb2a/ndrg4/atp1a2a/prrx1a/smyd4/tbx5b/eya4/rbm24b/adap2/atp6v0d1/atp6v1f/hace1/slc8a4a/gsk3ab/glis2b/zfpm1/furina/cenpf/mia3/prkci/nipbla/llgl1/rbm24a/s1pr2/dhfr/bmpr2a/tbx16/cep162/ntn1a/tmsb4x/ep300a/camk2g1/ube2ib/ptpn11a/nipblb/chd7
GO:0048840	GO:0048840	61	0.232842	0.830837	0.744741	0.916722	0.857688	4361	tags=26%, list=24%, signal=20%	140423/393235/493915/563259/359834/565268/553330/386590/724080/170457/553591/568518/368415/30105/333979/569471	otolith development	jag1b/ttc9c/atoh1b/dcdc2b/tgfb1a/arhgef11/npc1/hsp90b1/b4galt5/s1pr2/ttc39c/lrp5/ptenb/wnt5b/ptpn11a/chd7
GO:0007632	GO:0007632	30	0.174644	0.540072	0.98908	0.99704	0.932833	4361	tags=23%, list=24%, signal=18%	569398/393678/100005887/406641/286832/286830/569471	visual behavior	dagla/rlbp1a/vps18/cyp20a1/lamc1/lamb1a/chd7
GO:0060027	GO:0060027	85	0.206105	0.768631	0.859459	0.949031	0.887916	4355	tags=28%, list=24%, signal=22%	325042/327216/553164/394015/140818/799355/30632/570583/568707/373882/368473/556454/558502/562490/170457/566945/368415/30369/30105/569277/100537329/142986/333979/378726	convergent extension involved in gastrulation	tnika/ofd1/lats1/def6a/ptpra/pfn1/bmp2b/bbs12/afp4/mmp14a/scrib/csk/ryk/swap70b/s1pr2/mmp14b/ptenb/fzd7a/wnt5b/kdm6a/mcc/ptk2ab/ptpn11a/csrp1a
GO:0007369	GO:0007369	257	0.197226	0.828968	0.87316	0.950711	0.889487	4355	tags=26%, list=24%, signal=20%	117509/556212/30584/30254/100151255/325042/64812/327216/30183/406575/30292/100329657/553164/394015/327321/352944/799354/325586/337626/140818/64617/799355/353314/117508/100526683/30632/570583/793882/568707/791188/562764/100004929/415252/336333/373882/368473/561589/556454/450059/321938/474335/553330/558502/562490/170457/393287/30767/795902/492508/30264/327204/566945/325004/368415/30369/373113/30105…	gastrulation	klf2b/dyrk1b/bmp7a/tbx16l/itgav/tnika/sox19b/ofd1/acvr1ba/lta4h/ndr2/ltb4r/lats1/def6a/mapkapk2a/cxcl12a/cxcl12b/cyth1b/etv5a/ptpra/s1pr1/pfn1/dusp6/klf2a/aldh1l1/bmp2b/bbs12/git2a/afp4/hs2st1a/trim32/zeb1a/eaf2/gna13b/mmp14a/scrib/ezrb/csk/osr1/cyth1a/tll1/npc1/ryk/swap70b/s1pr2/chuk/stat3/epha3/churc1/tbx16/rac1a/mmp14b/sdcbp2/ptenb/fzd7a/bcl2l10/wnt5b/mylipa/zeb1b/kdm6a/mcc/itga5/ptk2ab/lbr/pt…
GO:0045214	GO:0045214	47	0.202572	0.692633	0.924964	0.972853	0.910204	4355	tags=21%, list=24%, signal=16%	565849/402892/100151439/558627/561635/100003572/405801/282676/558524/378726	sarcomere organization	ppp2r3a/orai1b/rttn/tnnt1/mylk3/tnnt3b/rbm24a/hspd1/mgat1b/csrp1a
GO:0046034	GO:0046034	85	0.475756	1.77424	0.000302093	0.0488221	0.0456781	4354	tags=33%, list=24%, signal=25%	317743/321664/334116/323107/560944/369193/140520/792692/436595/337583/100534759/494076/557919/406791/406696/559134/368262/550259/561416/394110/359839/566398/560753/378963/246094/335817/767750/406339	ATP metabolic process	gapdh/aldob/eno1a/pgam1a/pfkpa/aldocb/mt-atp8/aldoca/nudt2/atp6v1ab/si:dkey-22n8.3/dhtkd1/adpgk/hk1/pgk1/parga/dlst/pfklb/pfkpb/atp6v1aa/atp6v1ba/adpgk2/tpi1b/eno3/gpia/pkma/atp5meb/hk2
GO:0009205	GO:0009205	99	0.391022	1.48307	0.0145068	0.30794	0.28811	4354	tags=30%, list=24%, signal=23%	317743/321664/334116/323107/560944/369193/140520/792692/436595/337583/100534759/494076/557919/406791/406696/559134/368262/550259/561416/394110/359839/566398/560753/378963/436789/246094/335817/767750/30084/406339	purine ribonucleoside triphosphate metabolic process	gapdh/aldob/eno1a/pgam1a/pfkpa/aldocb/mt-atp8/aldoca/nudt2/atp6v1ab/si:dkey-22n8.3/dhtkd1/adpgk/hk1/pgk1/parga/dlst/pfklb/pfkpb/atp6v1aa/atp6v1ba/adpgk2/tpi1b/eno3/nme5/gpia/pkma/atp5meb/nme2b.2/hk2
GO:0051156	GO:0051156	16	0.396981	1.08159	0.378165	0.821784	0.768863	4354	tags=50%, list=24%, signal=38%	334897/406791/790919/557518/445494/406762/246094/406339	glucose 6-phosphate metabolic process	rpe/hk1/g6pc3/tkta/pgls/pgd/gpia/hk2
GO:0042981	GO:0042981	347	0.254741	1.09208	0.241567	0.73661	0.689174	4343	tags=29%, list=24%, signal=23%	777607/751764/559355/393507/796934/402935/100000647/58081/114401/30511/100331186/58022/386966/565499/373874/100004398/100170660/553164/550285/378478/436609/325084/407983/567253/692296/541391/570772/327133/445139/323563/101882478/436868/353314/57923/503609/792168/100329385/567046/796425/30724/555589/497565/556756/30655/30245/393876/373110/336116/393303/559296/492340/373107/560966/100149185/735295/…	regulation of apoptotic process	fbxo11a/bmf2/bcl2l13/stk17b/tfpt/chm/kctd13/baxa/bcl2l1/msx1b/oma1/casp8/erbb2/herpud1/ripk2/mettl3/si:ch211-195h23.3/lats1/cdk10/egfra/hax1/src/tp53bp2a/atf5b/yaf2/faim2a/bcl2a/hyou1/bag3/bnip3la/si:dkey-118k5.3/egln1b/dusp6/pycard/baxb/ing5a/egln1a/cts12/card9/melk/hspb15/ddias/dapk2b/mtch2/wt1a/prdm9/birc5a/bnip3/tnfaip8l1/gbp4/cln3/birc2/si:ch211-158d24.4/cntf/faslg/eya2/faimb/traf2a/rffl/cas…
GO:0043067	GO:0043067	358	0.253936	1.08821	0.252183	0.749682	0.701404	4343	tags=29%, list=24%, signal=23%	777607/751764/559355/30094/393507/796934/402935/100000647/58081/114401/30511/100331186/58022/386966/565499/373874/100004398/100170660/553164/550285/378478/436609/325084/407983/567253/692296/541391/570772/327133/445139/323563/101882478/436868/353314/57923/503609/792168/100329385/567046/796425/30724/555589/497565/556756/30655/30245/393876/373110/336116/393303/559296/492340/373107/560966/568830/1001…	regulation of programmed cell death	fbxo11a/bmf2/bcl2l13/slc39a7/stk17b/tfpt/chm/kctd13/baxa/bcl2l1/msx1b/oma1/casp8/erbb2/herpud1/ripk2/mettl3/si:ch211-195h23.3/lats1/cdk10/egfra/hax1/src/tp53bp2a/atf5b/yaf2/faim2a/bcl2a/hyou1/bag3/bnip3la/si:dkey-118k5.3/egln1b/dusp6/pycard/baxb/ing5a/egln1a/cts12/card9/melk/hspb15/ddias/dapk2b/mtch2/wt1a/prdm9/birc5a/bnip3/tnfaip8l1/gbp4/cln3/birc2/si:ch211-158d24.4/spata2/cntf/faslg/eya2/faimb/…
GO:0043066	GO:0043066	150	0.23504	0.935273	0.58375	0.883165	0.826291	4343	tags=28%, list=24%, signal=22%	402935/114401/386966/565499/550285/378478/436609/325084/692296/541391/570772/327133/445139/555589/497565/30245/393876/373110/492340/373107/100149185/447819/436668/405832/100333504/449848/378437/100004402/560572/393287/561411/791894/553275/321587/436789/553406/503733/373113/58122/402922/333979/58054	negative regulation of apoptotic process	chm/bcl2l1/erbb2/herpud1/cdk10/egfra/hax1/src/yaf2/faim2a/bcl2a/hyou1/bag3/hspb15/ddias/wt1a/prdm9/birc5a/cln3/birc2/cntf/eya2/faimb/rffl/lamtor5/xrcc5/selenow2a/plrg1/uri1/chuk/yap1/aurkb/mtdhb/naa35/nme5/kdm5c/snx13/bcl2l10/mcl1a/dstyk/ptpn11a/pim2
GO:0043069	GO:0043069	154	0.223926	0.894983	0.678218	0.898602	0.840734	4343	tags=27%, list=24%, signal=21%	402935/114401/386966/565499/550285/378478/436609/325084/692296/541391/570772/327133/445139/555589/497565/30245/393876/373110/492340/373107/100149185/447819/436668/405832/100333504/449848/378437/100004402/560572/393287/561411/791894/553275/321587/436789/553406/503733/373113/58122/402922/333979/58054	negative regulation of programmed cell death	chm/bcl2l1/erbb2/herpud1/cdk10/egfra/hax1/src/yaf2/faim2a/bcl2a/hyou1/bag3/hspb15/ddias/wt1a/prdm9/birc5a/cln3/birc2/cntf/eya2/faimb/rffl/lamtor5/xrcc5/selenow2a/plrg1/uri1/chuk/yap1/aurkb/mtdhb/naa35/nme5/kdm5c/snx13/bcl2l10/mcl1a/dstyk/ptpn11a/pim2
GO:0001944	GO:0001944	509	0.335526	1.46058	0.000120645	0.0241773	0.0226203	4339	tags=35%, list=24%, signal=27%	368664/553310/565482/333938/100149562/767790/336088/557840/266753/336007/437007/436629/556734/327214/100151255/360133/30175/567881/571621/324215/30307/494099/100006345/565914/797832/100148408/100004398/406841/100002946/432387/100005019/393533/378478/100334776/558635/100141352/100002610/353225/352944/140633/436586/799354/436730/352910/568117/557911/58083/323818/338307/64617/334373/327301/560765/11…	vasculature development	prmt5/elmo3/hdac6/myh9a/pkd1a/pdgfab/cul2/yjefn3/acvrl1/rcbtb1/tspan18a/nus1/itgb1a/tmem33/itgav/sestd1/twist1a/sat1b/nup153/igf2b/jak2a/ephx2/fktn/plekhh1/scube1/foxc1a/mettl3/tmem184a/cxcl8a/pkd2/dyrk1aa/fzd6/egfra/phactr1/rapgef1a/kremen1/nlgn1/nrarpb/cxcl12a/per2/ccm2/cxcl12b/egfl6/mib1/spns2/cxxc5a/appa/shc1/ftr82/s1pr1/fbxw11a/ppp1cab/robo4/klf2a/reck/lmln/angptl1a/wnt2bb/fkbpl/stat4/tcf21/…
GO:0048514	GO:0048514	385	0.337018	1.449	0.000679666	0.0830519	0.0777035	4339	tags=35%, list=24%, signal=27%	368664/553310/565482/333938/767790/557840/266753/437007/436629/556734/327214/100151255/360133/30175/567881/571621/324215/30307/100006345/565914/797832/406841/100002946/100005019/393533/378478/558635/100141352/100002610/353225/140633/436586/799354/436730/352910/568117/557911/323818/64617/334373/327301/560765/117508/100334698/560606/544656/556087/368519/558148/568935/192294/445326/794176/791202/114…	blood vessel morphogenesis	prmt5/elmo3/hdac6/myh9a/pdgfab/yjefn3/acvrl1/tspan18a/nus1/itgb1a/tmem33/itgav/sestd1/twist1a/sat1b/nup153/igf2b/jak2a/fktn/plekhh1/scube1/tmem184a/cxcl8a/dyrk1aa/fzd6/egfra/rapgef1a/kremen1/nlgn1/nrarpb/per2/ccm2/cxcl12b/egfl6/mib1/spns2/cxxc5a/shc1/s1pr1/fbxw11a/ppp1cab/robo4/klf2a/reck/lmln/angptl1a/wnt2bb/stat4/tcf21/git1/tbx6/akr1a1a/igfbp2a/vhl/angpt1/bmper/vegfc/alox5ap/gdf6a/phkg1a/unc5b/…
GO:0035239	GO:0035239	615	0.305512	1.34329	0.00156077	0.1203	0.112553	4339	tags=32%, list=24%, signal=25%	140423/393437/368664/567323/553310/565482/571879/58150/333938/767790/565849/557840/266753/30584/437007/436629/555805/556734/30194/327214/30154/100151255/360133/30511/30175/567770/567881/571621/324215/30307/393643/100006345/565914/30292/797832/573644/406841/100002946/432387/569903/100005019/393533/378478/558635/100141352/100002610/353225/140633/436586/799354/436730/352910/568117/405805/557911/3238…	tube morphogenesis	jag1b/ncs1a/prmt5/efhc2/elmo3/hdac6/nin/hand2/myh9a/pdgfab/ppp2r3a/yjefn3/acvrl1/bmp7a/tspan18a/nus1/vaspa/itgb1a/alcama/tmem33/gli2a/itgav/sestd1/msx1b/twist1a/atr/sat1b/nup153/igf2b/jak2a/phactr4b/fktn/plekhh1/ndr2/scube1/cldn15a/tmem184a/cxcl8a/pkd2/shrprbck1r/dyrk1aa/fzd6/egfra/rapgef1a/kremen1/nlgn1/nrarpb/per2/ccm2/cxcl12b/egfl6/mib1/spns2/trib3/cxxc5a/shc1/s1pr1/fbxw11a/cacnb2a/ppp1cab/rob…
GO:0001525	GO:0001525	309	0.334949	1.43312	0.00227446	0.156096	0.146044	4339	tags=35%, list=24%, signal=27%	565482/333938/767790/557840/437007/436629/556734/327214/100151255/30175/567881/571621/324215/565914/797832/406841/100002946/100005019/393533/100141352/100002610/353225/140633/799354/436730/352910/568117/557911/323818/64617/334373/327301/560765/117508/100334698/560606/544656/556087/558148/568935/445326/794176/791202/114407/338246/403049/337376/565379/494130/492781/81885/373110/402998/503745/797132…	angiogenesis	hdac6/myh9a/pdgfab/yjefn3/tspan18a/nus1/itgb1a/tmem33/itgav/twist1a/sat1b/nup153/igf2b/plekhh1/scube1/tmem184a/cxcl8a/dyrk1aa/fzd6/kremen1/nlgn1/nrarpb/per2/cxcl12b/egfl6/mib1/spns2/cxxc5a/shc1/s1pr1/fbxw11a/ppp1cab/robo4/klf2a/reck/lmln/angptl1a/wnt2bb/tcf21/git1/akr1a1a/igfbp2a/vhl/angpt1/bmper/vegfc/alox5ap/phkg1a/unc5b/mvda/meis3/birc5a/plxnd1/wars2/sirt1/fgf1a/tinagl1/nostrin/e2f7/loxl2a/gna…
GO:0035295	GO:0035295	799	0.269531	1.1924	0.0389611	0.431759	0.403954	4339	tags=29%, list=24%, signal=24%	140423/393437/368664/259191/567323/553310/565482/571879/58150/333938/767790/565849/557840/266753/30584/437007/436629/555805/556734/30194/327214/30154/100151255/360133/30511/64812/100073341/30175/567770/567881/571621/324215/30307/393643/100006345/565914/30292/797832/573644/406841/100002946/432387/569903/100005019/393533/405890/378478/558635/100141352/564772/100002610/353225/406420/140633/436586/55…	tube development	jag1b/ncs1a/prmt5/fmr1/efhc2/elmo3/hdac6/nin/hand2/myh9a/pdgfab/ppp2r3a/yjefn3/acvrl1/bmp7a/tspan18a/nus1/vaspa/itgb1a/alcama/tmem33/gli2a/itgav/sestd1/msx1b/sox19b/sap130a/twist1a/atr/sat1b/nup153/igf2b/jak2a/phactr4b/fktn/plekhh1/ndr2/scube1/cldn15a/tmem184a/cxcl8a/pkd2/shrprbck1r/dyrk1aa/fzd6/esrrga/egfra/rapgef1a/kremen1/rest/nlgn1/nrarpb/wls/per2/ccm2/stk11/cxcl12b/nol9/egfl6/mib1/spns2/trib…
GO:0006898	GO:0006898	69	0.298532	1.07353	0.35865	0.811679	0.759409	4339	tags=25%, list=24%, signal=19%	406318/570007/100286774/564883/100913078/352910/494476/619262/560887/360143/794222/445286/404040/565799/100534954/393901/566313	receptor-mediated endocytosis	clta/inpp5f/mrc1a/cacng3b/fcho1/mib1/tfr2/ston2/mib2/mxb/cacng4b/picalmb/dab2/si:ch211-200p22.4/aak1b/picalma/ramp2
GO:0140056	GO:0140056	30	0.2647	0.818562	0.725429	0.909848	0.851256	4337	tags=33%, list=24%, signal=26%	553238/562669/393124/100005887/415141/406578/561279/570822/550577/570012	organelle localization by membrane tethering	esyt3/stx7l/uso1/vps18/stx12/stxbp2/pdzd8/pam/stx6/esyt2a
GO:0022406	GO:0022406	31	0.227689	0.710132	0.867601	0.950012	0.888834	4337	tags=32%, list=24%, signal=25%	553238/562669/393124/100005887/415141/406578/561279/570822/550577/570012	membrane docking	esyt3/stx7l/uso1/vps18/stx12/stxbp2/pdzd8/pam/stx6/esyt2a
GO:0008283	GO:0008283	382	0.301957	1.2976	0.0164163	0.326373	0.305355	4336	tags=32%, list=24%, signal=25%	555583/100330617/402862/563884/560193/767790/100134935/335573/557840/369195/567241/557258/100000647/556813/100151255/406397/323695/553808/386966/324215/30307/567622/100004398/559992/337597/100004440/378478/567905/793309/353225/799637/406420/352944/565104/352910/337626/30298/338304/317638/692305/556087/100538282/368519/497639/100003014/30724/794176/415240/678547/393104/359830/100004384/30245/40304…	cell population proliferation	dlec1/tsc1b/cdkn1ba/tgfb1b/il34/pdgfab/csf3r/ptpn6/yjefn3/tgfb3/lepr/ptk2ba/kctd13/znrf3/itgav/mmp9/cav1/ankrd45/erbb2/igf2b/jak2a/ago3a/mettl3/tpd52/lgals9l1/si:ch211-67e16.3/egfra/fgfr1b/cyp27b1/nrarpb/nupr1b/wls/cxcl12a/lifrb/mib1/etv5a/jak2b/ppdpfa/igfbp1a/ndrg4/wnt2bb/si:dkey-208m12.2/stat4/fgf18b/zgc:153292/melk/igfbp2a/cav2/brat1/saal1/fgf10a/cd28l/wt1a/vegfc/sash3/gdf6a/bricd5/meis3/tfap2…
GO:0060216	GO:0060216	58	0.252457	0.89228	0.651064	0.897382	0.839593	4336	tags=33%, list=24%, signal=25%	565482/100134935/557797/794170/561863/567715/352910/544656/30519/321931/403020/446117/407679/432372/798589/415148/30622/323115/393141	definitive hemopoiesis	hdac6/csf3r/itgb2/scml4/mbd6/nol9/mib1/angptl1a/myb/dhx15/smarcc1a/sf3b1/topbp1/cpsf1/znf574/sae1/ube2ib/smarcd1/mycb
GO:0002682	GO:0002682	336	0.314228	1.34138	0.00898971	0.254454	0.238068	4335	tags=31%, list=24%, signal=24%	100332642/114447/791518/572849/559896/560193/100135755/100134935/335573/30117/393650/792472/406397/563800/445088/30400/323695/393815/560290/324215/100004398/406857/571844/337597/564062/100004440/100002946/568602/100170829/327321/352944/564967/406471/568117/555517/100005593/57923/566261/403134/336695/414333/100001171/100538282/403139/791148/619391/559677/337591/569129/494451/568721/100332332/55910…	regulation of immune system process	ambra1a/cxcr4b/hmox1a/kmt5b/cd99/il34/il6r/csf3r/ptpn6/spi1b/irf7/cfbl/mmp9/ripor2/c1qb/b2m/cav1/qki2/patz1/igf2b/mettl3/zbtb14/zgc:172122/lgals9l1/zdhhc18a/si:ch211-67e16.3/cxcl8a/oxsr1a/asap1a/mapkapk2a/cxcl12a/zbtb17/tnfrsf1a/spns2/kat2a/adam8b/pycard/c4/tlr19.1/samsn1a/lck/gpr137ba/si:dkey-208m12.2/tlr5b/gpatch3/il10rb/nelfa/fam49ba/zdhhc12b/il15l/si:dkey-237j10.2/zdhhc12a/ambra1b/c3a.1/c8b/c…
GO:0002694	GO:0002694	74	0.406807	1.48182	0.0162887	0.325126	0.304189	4335	tags=38%, list=24%, signal=29%	100332642/572849/393650/563800/30400/324215/100004398/571844/337597/100004440/555517/336695/100538282/337591/559106/100004384/561954/641563/335453/497302/393100/327284/100321723/282676/791140/378872/570531/791742	regulation of leukocyte activation	ambra1a/kmt5b/irf7/ripor2/b2m/igf2b/mettl3/zgc:172122/lgals9l1/si:ch211-67e16.3/kat2a/samsn1a/si:dkey-208m12.2/fam49ba/ambra1b/cd28l/sash3/zgc:123297/grnb/si:dkeyp-77h1.4/ppp2r3c/lgals9l3/si:dkey-192g7.3/hspd1/cd276/fam49a/brd4/b2ml
GO:0051249	GO:0051249	67	0.410769	1.47835	0.0291874	0.404286	0.378251	4335	tags=39%, list=24%, signal=30%	100332642/572849/393650/563800/30400/324215/100004398/337597/100004440/555517/336695/100538282/337591/559106/100004384/561954/641563/497302/393100/327284/100321723/282676/791140/378872/570531/791742	regulation of lymphocyte activation	ambra1a/kmt5b/irf7/ripor2/b2m/igf2b/mettl3/lgals9l1/si:ch211-67e16.3/kat2a/samsn1a/si:dkey-208m12.2/fam49ba/ambra1b/cd28l/sash3/zgc:123297/si:dkeyp-77h1.4/ppp2r3c/lgals9l3/si:dkey-192g7.3/hspd1/cd276/fam49a/brd4/b2ml
GO:0050865	GO:0050865	76	0.401979	1.47632	0.0292113	0.404286	0.378251	4335	tags=37%, list=24%, signal=28%	100332642/572849/393650/563800/30400/324215/100004398/571844/337597/100004440/555517/336695/100538282/337591/559106/100004384/561954/641563/335453/497302/393100/327284/100321723/282676/791140/378872/570531/791742	regulation of cell activation	ambra1a/kmt5b/irf7/ripor2/b2m/igf2b/mettl3/zgc:172122/lgals9l1/si:ch211-67e16.3/kat2a/samsn1a/si:dkey-208m12.2/fam49ba/ambra1b/cd28l/sash3/zgc:123297/grnb/si:dkeyp-77h1.4/ppp2r3c/lgals9l3/si:dkey-192g7.3/hspd1/cd276/fam49a/brd4/b2ml
GO:0002696	GO:0002696	36	0.462542	1.49526	0.0392749	0.431759	0.403954	4335	tags=44%, list=24%, signal=34%	100332642/572849/30400/324215/100538282/337591/559106/561954/641563/497302/393100/100321723/282676/791140/570531/791742	positive regulation of leukocyte activation	ambra1a/kmt5b/b2m/igf2b/si:dkey-208m12.2/fam49ba/ambra1b/sash3/zgc:123297/si:dkeyp-77h1.4/ppp2r3c/si:dkey-192g7.3/hspd1/cd276/brd4/b2ml
GO:0050867	GO:0050867	36	0.462542	1.49526	0.0392749	0.431759	0.403954	4335	tags=44%, list=24%, signal=34%	100332642/572849/30400/324215/100538282/337591/559106/561954/641563/497302/393100/100321723/282676/791140/570531/791742	positive regulation of cell activation	ambra1a/kmt5b/b2m/igf2b/si:dkey-208m12.2/fam49ba/ambra1b/sash3/zgc:123297/si:dkeyp-77h1.4/ppp2r3c/si:dkey-192g7.3/hspd1/cd276/brd4/b2ml
GO:0051251	GO:0051251	36	0.462542	1.49526	0.0392749	0.431759	0.403954	4335	tags=44%, list=24%, signal=34%	100332642/572849/30400/324215/100538282/337591/559106/561954/641563/497302/393100/100321723/282676/791140/570531/791742	positive regulation of lymphocyte activation	ambra1a/kmt5b/b2m/igf2b/si:dkey-208m12.2/fam49ba/ambra1b/sash3/zgc:123297/si:dkeyp-77h1.4/ppp2r3c/si:dkey-192g7.3/hspd1/cd276/brd4/b2ml
GO:0050863	GO:0050863	58	0.406434	1.43649	0.0411348	0.434637	0.406648	4335	tags=38%, list=24%, signal=29%	100332642/393650/563800/30400/324215/100004398/337597/100004440/555517/100538282/337591/559106/100004384/641563/497302/327284/100321723/282676/791140/378872/570531/791742	regulation of T cell activation	ambra1a/irf7/ripor2/b2m/igf2b/mettl3/lgals9l1/si:ch211-67e16.3/kat2a/si:dkey-208m12.2/fam49ba/ambra1b/cd28l/zgc:123297/si:dkeyp-77h1.4/lgals9l3/si:dkey-192g7.3/hspd1/cd276/fam49a/brd4/b2ml
GO:0045785	GO:0045785	46	0.418442	1.42642	0.0417266	0.434637	0.406648	4335	tags=41%, list=24%, signal=32%	100332642/368419/30400/324215/558224/560765/100538282/790927/337591/559106/641563/497302/405769/100321723/563365/282676/791140/570531/791742	positive regulation of cell adhesion	ambra1a/ccdc80/b2m/igf2b/ecm2/robo4/si:dkey-208m12.2/triobpb/fam49ba/ambra1b/zgc:123297/si:dkeyp-77h1.4/syk/si:dkey-192g7.3/podxl/hspd1/cd276/brd4/b2ml
GO:0007159	GO:0007159	51	0.398028	1.37893	0.0595745	0.467086	0.437007	4335	tags=35%, list=24%, signal=27%	100332642/557797/563800/30400/393878/324215/337597/100538282/337591/559106/641563/497302/327284/100321723/282676/791140/570531/791742	leukocyte cell-cell adhesion	ambra1a/itgb2/ripor2/b2m/fermt3b/igf2b/lgals9l1/si:dkey-208m12.2/fam49ba/ambra1b/zgc:123297/si:dkeyp-77h1.4/lgals9l3/si:dkey-192g7.3/hspd1/cd276/brd4/b2ml
GO:0022409	GO:0022409	34	0.431376	1.37361	0.0835913	0.525353	0.491521	4335	tags=41%, list=24%, signal=32%	100332642/30400/324215/100538282/337591/559106/641563/497302/100321723/563365/282676/791140/570531/791742	positive regulation of cell-cell adhesion	ambra1a/b2m/igf2b/si:dkey-208m12.2/fam49ba/ambra1b/zgc:123297/si:dkeyp-77h1.4/si:dkey-192g7.3/podxl/hspd1/cd276/brd4/b2ml
GO:0050870	GO:0050870	30	0.448073	1.38563	0.0858034	0.529658	0.495549	4335	tags=43%, list=24%, signal=33%	100332642/30400/324215/100538282/337591/559106/641563/497302/100321723/282676/791140/570531/791742	positive regulation of T cell activation	ambra1a/b2m/igf2b/si:dkey-208m12.2/fam49ba/ambra1b/zgc:123297/si:dkeyp-77h1.4/si:dkey-192g7.3/hspd1/cd276/brd4/b2ml
GO:1903039	GO:1903039	30	0.448073	1.38563	0.0858034	0.529658	0.495549	4335	tags=43%, list=24%, signal=33%	100332642/30400/324215/100538282/337591/559106/641563/497302/100321723/282676/791140/570531/791742	positive regulation of leukocyte cell-cell adhesion	ambra1a/b2m/igf2b/si:dkey-208m12.2/fam49ba/ambra1b/zgc:123297/si:dkeyp-77h1.4/si:dkey-192g7.3/hspd1/cd276/brd4/b2ml
GO:1903037	GO:1903037	45	0.38176	1.29553	0.116006	0.595261	0.556928	4335	tags=36%, list=24%, signal=27%	100332642/563800/30400/324215/337597/100538282/337591/559106/641563/497302/327284/100321723/282676/791140/570531/791742	regulation of leukocyte cell-cell adhesion	ambra1a/ripor2/b2m/igf2b/lgals9l1/si:dkey-208m12.2/fam49ba/ambra1b/zgc:123297/si:dkeyp-77h1.4/lgals9l3/si:dkey-192g7.3/hspd1/cd276/brd4/b2ml
GO:0022407	GO:0022407	87	0.318618	1.1895	0.185034	0.674514	0.631077	4335	tags=31%, list=24%, signal=24%	100332642/563800/30400/393878/324215/100004398/337597/100002946/353225/100005593/100538282/337591/559106/791188/641563/100004929/497302/353224/327284/103283056/100321723/563365/282676/791140/114425/570531/791742	regulation of cell-cell adhesion	ambra1a/ripor2/b2m/fermt3b/igf2b/mettl3/lgals9l1/cxcl8a/nrarpb/adam8b/si:dkey-208m12.2/fam49ba/ambra1b/hs2st1a/zgc:123297/zeb1a/si:dkeyp-77h1.4/nrarpa/lgals9l3/tet3/si:dkey-192g7.3/podxl/hspd1/cd276/zeb1b/brd4/b2ml
GO:0043933	GO:0043933	686	0.209991	0.925494	0.736735	0.913984	0.855126	4335	tags=25%, list=24%, signal=20%	327007/100333275/100332642/100148864/553460/445048/399481/101886694/563056/406363/100537402/492470/100332815/30584/555805/568328/557258/100000647/399482/393882/792275/100331186/436601/563679/30400/393878/324573/751661/327387/570024/568195/140536/100000896/393694/566146/406695/100008047/326023/571135/432387/394091/436609/563257/403338/777623/30575/560910/100000709/100913078/565649/791177/336381/79…	protein-containing complex organization	vamp8/si:dkey-108k21.10/ambra1a/fhdc1/snap29/dnal1/aldh9a1b/si:ch211-203d1.3/hcls1/scinlb/si:ch73-368j24.12/spire2/si:dkey-108k21.21/bmp7a/vaspa/naf1/ptk2ba/kctd13/arpc5b/tubg1/si:ch211-113a14.18/oma1/kctd6b/zgc:136908/b2m/fermt3b/ogfod1/zgc:153405/bin2b/crtc3/napbb/mt-nd6/rubcn/cdc123/nde1/cdc45/kctd6a/zgc:66447/si:dkey-23a13.17/pkd2/sh3gl2a/hax1/lonp1/gnmt/zgc:154093/mef2ca/si:dkey-261m9.12/nsd…
GO:0065003	GO:0065003	593	0.210226	0.92354	0.736082	0.913984	0.855126	4335	tags=25%, list=24%, signal=20%	327007/100333275/100332642/100148864/553460/445048/399481/101886694/563056/406363/100537402/492470/100332815/30584/555805/568328/557258/100000647/399482/393882/792275/100331186/436601/30400/393878/751661/327387/570024/568195/140536/393694/566146/406695/100008047/326023/571135/432387/436609/563257/403338/777623/30575/560910/100913078/791177/336381/799355/564953/322265/571256/553729/393951/565410/4…	protein-containing complex assembly	vamp8/si:dkey-108k21.10/ambra1a/fhdc1/snap29/dnal1/aldh9a1b/si:ch211-203d1.3/hcls1/scinlb/si:ch73-368j24.12/spire2/si:dkey-108k21.21/bmp7a/vaspa/naf1/ptk2ba/kctd13/arpc5b/tubg1/si:ch211-113a14.18/oma1/kctd6b/b2m/fermt3b/zgc:153405/bin2b/crtc3/napbb/mt-nd6/cdc123/nde1/cdc45/kctd6a/zgc:66447/si:dkey-23a13.17/pkd2/hax1/lonp1/gnmt/zgc:154093/mef2ca/si:dkey-261m9.12/fcho1/zgc:158689/cotl1/pfn1/spag1a/…
GO:0000288	GO:0000288	26	0.281033	0.849085	0.685304	0.898602	0.840734	4332	tags=35%, list=23%, signal=27%	568568/100126012/561280/792831/405801/445157/100009659/570332/564559	nuclear-transcribed mRNA catabolic process, deadenylation-dependent decay	rc3h1a/pan3/zfp36l1a/pan2/rbm24a/lsm1/patl1/zgc:114130/zgc:162730
GO:0061158	GO:0061158	9	0.28284	0.676967	0.861592	0.949324	0.88819	4332	tags=44%, list=23%, signal=34%	561280/405801/570332/564559	3'-UTR-mediated mRNA destabilization	zfp36l1a/rbm24a/zgc:114130/zgc:162730
GO:0048916	GO:0048916	70	0.444411	1.60027	0.00594021	0.238084	0.222752	4331	tags=40%, list=23%, signal=31%	259252/114447/564338/386966/767657/325084/407656/100141352/352944/352910/326944/359830/797331/541552/447904/359834/406757/751760/335409/170457/100000764/30767/561411/795670/561159/568518/573988/322104	posterior lateral line development	esr1/cxcr4b/ngfrb/erbb2/abhd12/src/shtn1/kremen1/cxcl12a/mib1/prpf4/fgf10a/slc12a5b/eya4/ildr1b/tgfb1a/canx/llgl1/socs3a/s1pr2/ackr3a/stat3/yap1/llgl2/wnk1b/lrp5/kif15/gnb1a
GO:1902622	GO:1902622	22	0.542297	1.59691	0.0277527	0.401563	0.375703	4331	tags=59%, list=23%, signal=45%	114447/559896/100135755/335573/563800/352944/321046/799204/559103/327204/282676/415151/322104	regulation of neutrophil migration	cxcr4b/cd99/il6r/ptpn6/ripor2/cxcl12a/c3a.1/zmp:0000000936/inpp5d/rac1a/hspd1/rac2/gnb1a
GO:0048882	GO:0048882	125	0.353241	1.37444	0.0347044	0.431759	0.403954	4331	tags=35%, list=23%, signal=27%	259252/114447/393650/564338/323695/386966/724006/767657/393679/325084/407656/100141352/678586/352944/352910/560606/100526683/326944/563259/359830/797331/792404/571240/541552/447904/322811/368473/359834/406757/751760/335409/170457/100000764/30767/561411/30679/795670/561159/568518/30369/30105/573988/333979/322104	lateral line development	esr1/cxcr4b/irf7/ngfrb/cav1/erbb2/mgat5/abhd12/cib2/src/shtn1/kremen1/rtn4b/cxcl12a/mib1/lmln/aldh1l1/prpf4/dcdc2b/fgf10a/slc12a5b/dkk2/tmc2a/eya4/ildr1b/atp6v0d1/scrib/tgfb1a/canx/llgl1/socs3a/s1pr2/ackr3a/stat3/yap1/prox1a/llgl2/wnk1b/lrp5/fzd7a/wnt5b/kif15/ptpn11a/gnb1a
GO:0001570	GO:0001570	58	0.341411	1.20668	0.192908	0.68186	0.63795	4330	tags=40%, list=23%, signal=30%	368664/553310/100006345/100002946/558635/436586/799354/352910/368519/373110/571426/394203/321836/100000764/561411/58146/30264/405902/797246/402973/678640/558942/544667	vasculogenesis	prmt5/elmo3/fktn/cxcl8a/rapgef1a/ccm2/cxcl12b/mib1/stat4/birc5a/fkrp/sox7/krit1/ackr3a/yap1/hey2/tbx16/nrp2b/sox18/nrp1b/egfl7/colec12/flt1
GO:0048010	GO:0048010	23	0.307384	0.910877	0.6192	0.890212	0.832884	4330	tags=39%, list=23%, signal=30%	327214/327321/791202/403049/266992/405902/402973/563920/544667	vascular endothelial growth factor receptor signaling pathway	tmem33/mapkapk2a/vhl/vegfc/cad/nrp2b/nrp1b/dll4/flt1
GO:0001935	GO:0001935	37	0.421203	1.36443	0.086233	0.529658	0.495549	4327	tags=41%, list=23%, signal=31%	100151255/323695/324215/353225/100003014/415240/403049/565508/353224/30418/100001168/563920/792928/565429/30747	endothelial cell proliferation	itgav/cav1/igf2b/nrarpb/zgc:153292/cav2/vegfc/loxl2a/nrarpa/nr2f1a/jcada/dll4/tgfbr1b/hspg2/tek
GO:0043542	GO:0043542	43	0.349836	1.17426	0.257016	0.752572	0.704109	4327	tags=42%, list=23%, signal=32%	266753/799354/436730/560765/100334698/403049/797132/565508/796404/373105/565111/280650/405769/402973/563920/565429/386787/30747	endothelial cell migration	acvrl1/cxcl12b/egfl6/robo4/reck/vegfc/sirt1/loxl2a/plekhg5b/rab13/peak1/klf6a/syk/nrp1b/dll4/hspg2/itga5/tek
GO:0010595	GO:0010595	10	0.314297	0.769614	0.739726	0.915294	0.856352	4327	tags=40%, list=23%, signal=31%	436730/405769/402973/30747	positive regulation of endothelial cell migration	egfl6/syk/nrp1b/tek
GO:0010594	GO:0010594	16	0.282449	0.769542	0.756329	0.919206	0.860011	4327	tags=44%, list=23%, signal=34%	436730/100334698/565111/405769/402973/563920/30747	regulation of endothelial cell migration	egfl6/reck/peak1/syk/nrp1b/dll4/tek
GO:0009059	GO:0009059	3685	0.209876	0.941709	0.876124	0.951557	0.890279	4324	tags=25%, list=23%, signal=24%	259252/110437762/497279/550538/100148828/368664/559245/317743/571852/564589/404232/568146/259191/405803/768149/553810/565482/569773/140817/30349/117509/335838/572849/323918/559419/402815/58150/568076/386660/564171/393565/563475/58123/100136855/567335/799473/100317129/565062/325296/407979/553030/558772/352927/114467/108183503/100003969/30117/103910445/394078/386709/445066/415177/30254/336271/40307…	macromolecule biosynthetic process	esr1/prdm1b/ext1a/rasl11a/b4galt2/prmt5/rorca/gapdh/lmf2a/batf/chst11/stox1/fmr1/rngtt/samd1a/rmnd1/hdac6/zbtb16b/cebpd/hoxd3a/klf2b/lrrfip2/kmt5b/stt3b/npas1/nr1d2a/hand2/hira/zhx2a/adnp2b/srsf1b/trmt6/hsf1/ubp1/maml1/rereb/ndst3/tor1/phf12b/cpe/guf1/nfe2l1b/clockb/mafa/si:ch211-161m3.4/hist1h2a6/spi1b/spi2/cwc27/dnajb11/usb1/rnf14/tbx16l/si:dkey-89b17.4/l3mbtl3/irf7/znf281a/nus1/mier1b/eef2a.1/…
GO:1903706	GO:1903706	69	0.422965	1.521	0.0184116	0.344414	0.322235	4321	tags=39%, list=23%, signal=30%	100332642/560193/100134935/335573/30117/393650/393815/100004398/555517/100001171/559677/559106/564172/450065/30519/406614/568405/560416/393100/436895/561061/100002070/30471/378872/321602/570531/794108	regulation of hemopoiesis	ambra1a/il34/csf3r/ptpn6/spi1b/irf7/qki2/mettl3/kat2a/gpr137ba/nelfa/ambra1b/tmem64/cdkn2aip/myb/irf2bp2b/csf1rb/erf/ppp2r3c/irf8/zmiz1a/irf4a/qkia/fam49a/cdk9/brd4/nipblb
GO:1903047	GO:1903047	272	0.260738	1.10252	0.24239	0.736878	0.689425	4321	tags=31%, list=23%, signal=24%	100332642/368424/402862/564982/554509/80973/321452/553800/393754/393882/563679/570062/560575/323904/553981/393203/560634/336439/567006/767729/566146/553164/406695/562014/30453/100318335/394141/100001421/100005471/567446/556103/449996/447907/402825/393973/798766/559106/777730/492815/436936/393209/100151622/566836/797431/100147915/393410/567941/324565/30648/393170/368473/317763/497403/117507/100002…	mitotic cell cycle process	ambra1a/snx9a/cdkn1ba/mcm6l/orc1/cdk1/smc2/cep55l/chmp7/tubg1/zgc:136908/ncaph/ints3/waca/sptlc1/prc1b/miip/zwilch/bub1bb/dync1i2a/nde1/lats1/cdc45/cdc16/kifc1/anapc2/dctn2/snx33/lzts2b/nusap1/dync1li1/ccnd3/lcmt1/cdc6/rae1/ccdc61/ambra1b/cdk4/cdca8/kdm8/kif18a/cdca9/si:ch211-63o20.7/zgc:86764/mcm3l/gpsm2/e2f7/zfyve26/psme1/mitd1/scrib/ttk/cenpf/prkci/iqgap1/ncapg/dync1li2/nipbla/mki67/ppp2r2d/sw…
GO:0007006	GO:0007006	39	-0.294642	-1.09295	0.348214	0.806671	0.754724	4321	tags=51%, list=23%, signal=39%	568155/192321/393770/436832/407695/572969/557574/553583/561210/393638/436738/558925/394157/327206/393111/554650/570745/100038774/449542/449837	mitochondrial membrane organization	bnip4/slc25a5/romo1/slc35f6/tmem11/tomm70a/rhot2/timm29/micu1/timm50/timm13/uqcc3/bcs1l/immt/samm50/bnip3lb/letm1/si:dkey-251i10.1/chchd6a/apoob
GO:0034502	GO:0034502	18	0.374168	1.04724	0.4064	0.829727	0.776295	4321	tags=50%, list=23%, signal=38%	336439/327226/406455/317763/570900/791894/321602/327197/794108	protein localization to chromosome	zwilch/knl1/rcc2/ttk/nipbla/aurkb/cdk9/vcp/nipblb
GO:0033365	GO:0033365	280	0.237569	1.00847	0.470523	0.84737	0.792801	4321	tags=30%, list=23%, signal=23%	565062/562752/402891/436607/565437/572219/798071/796309/571621/394071/564717/336439/564883/557383/327226/394062/751671/393270/557679/552941/404622/353225/386967/100004941/559037/352910/393955/406455/100001171/563328/777738/327551/445082/799510/324985/368640/563835/436611/793658/405895/541406/541528/541339/554151/794222/353224/563660/561589/321739/317763/335810/266757/572542/570900/321709/497181/3…	protein localization to organelle	tor1/ccdc14/mmgt1/kpna2/fam83ha/gas2l1/sec13/get4/nup153/srp9/si:dkey-220f10.4/zwilch/cacng3b/bicd2/knl1/tnpo3/rpain/zgc:56596/mapre2/maip1/camlg/nrarpb/stam/grpel2/grpel1/mib1/ankrd10a/rcc2/gpr137ba/lamp1b/vps37c/arl8/dnajc15/cntln/lamp1a/kpna3/tctn2/arl5a/arl13a/tomm40l/lamp2/zgc:113278/rab6bb/bcap29/cacng4b/nrarpa/sec62/ezrb/ipo7/ttk/vps36/tram1/kpna1/nipbla/pcm1/tomm5/mapre1a/rab41/pex7/emc3/…
GO:0048703	GO:0048703	104	0.23955	0.912172	0.644	0.895479	0.837813	4321	tags=29%, list=23%, signal=22%	58150/30194/30511/58127/100150090/678586/406420/568117/556592/100526683/30632/613247/797729/562116/393538/553407/100004116/566557/570900/170457/554177/30498/100141346/568518/30105/565429/569277/386787/333979/794108	embryonic viscerocranium morphogenesis	hand2/alcama/msx1b/runx3/sphk2/rtn4b/wls/spns2/nbas/aldh1l1/bmp2b/pygo2/pygo1/tinagl1/polr1c/sec24d/fsta/furina/nipbla/s1pr2/sar1b/egr1/itga8/lrp5/wnt5b/hspg2/kdm6a/itga5/ptpn11a/nipblb
GO:0071168	GO:0071168	7	0.378831	0.832364	0.703636	0.900439	0.842453	4321	tags=57%, list=23%, signal=44%	570900/321602/327197/794108	protein localization to chromatin	nipbla/cdk9/vcp/nipblb
GO:0000387	GO:0000387	25	-0.445817	-1.46714	0.0413063	0.434637	0.406648	4319	tags=52%, list=23%, signal=40%	415171/327011/445404/393979/393669/30432/58024/192331/323855/393274/100000842/431768/559769	spliceosomal snRNP assembly	snrpd3/snrpd3l/snrpf/snrpe/lsm4/smn1/coil/snrpd1/prpf6/strap/gemin8/aar2/tssc4
GO:2001243	GO:2001243	18	0.489108	1.36894	0.1152	0.593778	0.55554	4318	tags=44%, list=23%, signal=34%	114401/565499/325084/327133/497565/560572/436789/333979	negative regulation of intrinsic apoptotic signaling pathway	bcl2l1/herpud1/src/hyou1/ddias/uri1/nme5/ptpn11a
GO:0060028	GO:0060028	38	0.381729	1.24296	0.164404	0.652664	0.610634	4318	tags=42%, list=23%, signal=32%	100003223/80972/100913078/323630/406779/334597/415252/102725539/558502/562490/573207/30264/30105/445393/567365/333979	convergent extension involved in axis elongation	ppp1cb/dvl3a/fcho1/dvl2/tax1bp3/ppp1cbl/eaf2/glis2b/ryk/swap70b/creb1a/tbx16/wnt5b/ppp1r12a/akap12b/ptpn11a
GO:0080135	GO:0080135	98	0.314459	1.191	0.18617	0.675389	0.631896	4318	tags=34%, list=23%, signal=26%	572849/792085/492470/565499/571445/327133/406820/100004770/791202/497565/394079/559134/393938/100149185/447819/568616/557962/567041/100006778/100004402/322007/335409/393952/321544/563218/407679/565440/407707/406712/323003/554861/393721/333979	regulation of cellular response to stress	kmt5b/ndrg1a/spire2/herpud1/tmem259/hyou1/actr2a/kmt5ab/vhl/ddias/atxn3/parga/fh/cntf/eya2/smyd2b/spire1a/mia3/il6st/plrg1/usp1/socs3a/sigmar1/prpf19/rmi2/topbp1/eef1e1/terf2ip/pias4a/trappc11/actr2b/pin1/ptpn11a
GO:0003401	GO:0003401	52	0.34018	1.18136	0.232194	0.724805	0.67813	4318	tags=40%, list=23%, signal=31%	565849/100003223/100151255/80972/100913078/323630/393733/406779/334597/415252/102725539/558502/562490/30767/573207/30264/30105/445393/567365/386787/333979	axis elongation	ppp2r3a/ppp1cb/itgav/dvl3a/fcho1/dvl2/fgf1a/tax1bp3/ppp1cbl/eaf2/glis2b/ryk/swap70b/stat3/creb1a/tbx16/wnt5b/ppp1r12a/akap12b/itga5/ptpn11a
GO:1902229	GO:1902229	7	0.521462	1.14575	0.290909	0.782736	0.73233	4318	tags=57%, list=23%, signal=44%	497565/407679/393721/333979	regulation of intrinsic apoptotic signaling pathway in response to DNA damage	ddias/topbp1/pin1/ptpn11a
GO:2001242	GO:2001242	28	0.365156	1.11904	0.332283	0.805771	0.753881	4318	tags=39%, list=23%, signal=30%	114401/565499/325084/327133/497565/559425/560572/407679/436789/393721/333979	regulation of intrinsic apoptotic signaling pathway	bcl2l1/herpud1/src/hyou1/ddias/bida/uri1/topbp1/nme5/pin1/ptpn11a
GO:0048886	GO:0048886	30	0.359858	1.11283	0.333853	0.805771	0.753881	4318	tags=43%, list=23%, signal=33%	393650/724006/100141352/563259/541552/322811/359834/335409/170457/30767/30679/568518/333979	neuromast hair cell differentiation	irf7/mgat5/kremen1/dcdc2b/eya4/atp6v0d1/tgfb1a/socs3a/s1pr2/stat3/prox1a/lrp5/ptpn11a
GO:2001233	GO:2001233	67	0.303146	1.09102	0.326816	0.805771	0.753881	4318	tags=33%, list=23%, signal=25%	114401/565499/325084/541391/327133/792168/567046/497565/560966/735295/447819/405832/436641/559425/560572/368450/407679/436789/503733/550326/393721/333979	regulation of apoptotic signaling pathway	bcl2l1/herpud1/src/faim2a/hyou1/ing5a/cts12/ddias/si:ch211-158d24.4/faslg/eya2/rffl/ctsl.1/bida/uri1/ing5b/topbp1/nme5/snx13/zgc:110239/pin1/ptpn11a
GO:0035675	GO:0035675	22	0.272138	0.801367	0.733547	0.913725	0.854884	4318	tags=41%, list=23%, signal=31%	393650/563259/322811/359834/335409/170457/30767/568518/333979	neuromast hair cell development	irf7/dcdc2b/atp6v0d1/tgfb1a/socs3a/s1pr2/stat3/lrp5/ptpn11a
GO:0072583	GO:0072583	18	0.587021	1.64298	0.0175939	0.337721	0.315973	4310	tags=44%, list=23%, signal=34%	406318/570007/100913078/619262/445286/565799/100534954/393901	clathrin-dependent endocytosis	clta/inpp5f/fcho1/ston2/picalmb/si:ch211-200p22.4/aak1b/picalma
GO:0061008	GO:0061008	160	0.198229	0.795122	0.868873	0.950033	0.888853	4309	tags=23%, list=23%, signal=18%	140423/100149562/321452/798071/100003223/100148408/567779/100141352/567715/394028/335538/30632/447801/793274/64277/556087/359830/394140/792404/30655/567941/266961/140421/335409/280650/321232/30767/561411/30749/30264/323003/568518/556762/445393/352940/266599/347743	hepaticobiliary system development	jag1b/pkd1a/smc2/sec13/ppp1cb/foxc1a/nav3/kremen1/nol9/prkcsh/man1a2/bmp2b/aldh8a1/srebf1/arnt2/wnt2bb/fgf10a/mpv17/dkk2/mtch2/e2f7/hnf1a/jag1a/socs3a/klf6a/tomm22/stat3/yap1/nr5a2/tbx16/trappc11/lrp5/add3a/ppp1r12a/fgfr2/id2a/selenoh
GO:0000281	GO:0000281	28	0.406949	1.24712	0.198425	0.692641	0.648037	4305	tags=39%, list=23%, signal=30%	368424/553800/100001421/100005471/567446/324565/393170/100002928/791894/393164/553300	mitotic cytokinesis	snx9a/cep55l/snx33/lzts2b/nusap1/zfyve26/mitd1/iqgap1/aurkb/chmp4ba/dchs1b
GO:1902410	GO:1902410	5	0.422633	0.844561	0.683929	0.898602	0.840734	4305	tags=60%, list=23%, signal=46%	393170/100002928/553300	mitotic cytokinetic process	mitd1/iqgap1/dchs1b
GO:0036302	GO:0036302	19	0.204605	0.580731	0.938095	0.976154	0.913292	4305	tags=26%, list=23%, signal=20%	100149388/664761/550394/793949/553300	atrioventricular canal development	itpr1b/id4/med10/tmsb4x/dchs1b
GO:0042127	GO:0042127	264	0.312585	1.31561	0.0283447	0.401563	0.375703	4299	tags=33%, list=23%, signal=26%	555583/100330617/402862/563884/560193/767790/100134935/335573/369195/567241/557258/406397/323695/386966/324215/30307/567622/559992/337597/100004440/378478/567905/799637/352944/565104/352910/337626/30298/317638/100538282/368519/497639/794176/415240/393104/359830/100004384/30245/403049/561954/566470/792755/81885/393794/404231/563989/393733/641563/436799/541493/30299/568616/280653/497302/100330352/7…	regulation of cell population proliferation	dlec1/tsc1b/cdkn1ba/tgfb1b/il34/pdgfab/csf3r/ptpn6/tgfb3/lepr/ptk2ba/mmp9/cav1/erbb2/igf2b/jak2a/ago3a/tpd52/lgals9l1/si:ch211-67e16.3/egfra/fgfr1b/nupr1b/cxcl12a/lifrb/mib1/etv5a/jak2b/igfbp1a/si:dkey-208m12.2/stat4/fgf18b/igfbp2a/cav2/saal1/fgf10a/cd28l/wt1a/vegfc/sash3/gdf6a/bricd5/meis3/tfap2e/fgf2/trpc6a/fgf1a/zgc:123297/atp6v1f/lifra/ihhb/smyd2b/trpm7/si:dkeyp-77h1.4/si:ch73-361p23.3/tmem11…
GO:0070365	GO:0070365	9	0.342268	0.819205	0.697232	0.899631	0.841697	4299	tags=44%, list=23%, signal=34%	567941/335409/30767/266599	hepatocyte differentiation	e2f7/socs3a/stat3/id2a
GO:0120032	GO:0120032	57	0.357235	1.25782	0.145506	0.628408	0.58794	4297	tags=39%, list=23%, signal=30%	563800/777623/407734/58083/335538/432375/368620/436799/100148449/561589/378437/192333/795251/431730/192338/393573/563365/402973/799686/286830/415151/573631	regulation of plasma membrane bounded cell projection assembly	ripor2/zgc:154093/gpm6ab/appa/man1a2/twf1b/abcc4/atp6v1f/nostrin/ezrb/selenow2a/mcm7/entr1/cdc42ep4a/mcm2/palm1b/podxl/nrp1b/dock11/lamb1a/rac2/rab11fip3
GO:0060491	GO:0060491	58	0.352391	1.24548	0.153191	0.639042	0.597889	4297	tags=38%, list=23%, signal=29%	563800/777623/407734/58083/335538/432375/368620/436799/100148449/561589/378437/192333/795251/431730/192338/393573/563365/402973/799686/286830/415151/573631	regulation of cell projection assembly	ripor2/zgc:154093/gpm6ab/appa/man1a2/twf1b/abcc4/atp6v1f/nostrin/ezrb/selenow2a/mcm7/entr1/cdc42ep4a/mcm2/palm1b/podxl/nrp1b/dock11/lamb1a/rac2/rab11fip3
GO:1902017	GO:1902017	26	0.333945	1.00895	0.458466	0.842341	0.788096	4297	tags=38%, list=23%, signal=30%	58083/335538/368620/436799/561589/192333/795251/192338/286830/573631	regulation of cilium assembly	appa/man1a2/abcc4/atp6v1f/ezrb/mcm7/entr1/mcm2/lamb1a/rab11fip3
GO:0071539	GO:0071539	8	0.413204	0.944073	0.559859	0.875929	0.819521	4297	tags=38%, list=23%, signal=29%	562752/321709/573631	protein localization to centrosome	ccdc14/pcm1/rab11fip3
GO:1905508	GO:1905508	8	0.413204	0.944073	0.559859	0.875929	0.819521	4297	tags=38%, list=23%, signal=29%	562752/321709/573631	protein localization to microtubule organizing center	ccdc14/pcm1/rab11fip3
GO:0120031	GO:0120031	324	0.192413	0.821873	0.876232	0.951557	0.890279	4297	tags=23%, list=23%, signal=18%	445048/554509/562949/393235/569881/563800/567770/334897/406557/432387/405810/407656/393666/777623/317744/407734/58083/442922/564953/560765/335538/796591/432389/561057/406281/101885561/563543/100002307/563835/793658/432375/368620/323834/406560/322811/436799/100148449/559010/414929/568426/100149582/338230/558865/561589/497403/30519/378437/321709/192333/100000006/795251/431730/560923/338313/561411/4…	plasma membrane bounded cell projection assembly	dnal1/orc1/ehd3/ttc9c/ttbk2b/ripor2/atr/rpe/mcrs1/pkd2/ehd1a/shtn1/arl3l1/zgc:154093/dnmt3bb.1/gpm6ab/appa/parvaa/spag1a/robo4/man1a2/si:zfos-741a10.3/ift172/sclt1/cluap1/rp1l1b/inpp5b/oscp1a/tctn2/arl13a/twf1b/abcc4/dusp23a/vgll4b/atp6v0d1/atp6v1f/nostrin/exoc5/ift57/spata13/si:ch211-71m22.1/unc119b/wdr11/ezrb/cenpf/myb/selenow2a/pcm1/mcm7/slc12a8/entr1/cdc42ep4a/arhgef9b/mcamb/yap1/ehd1b/ttc39c…
GO:0045047	GO:0045047	23	0.398777	1.18171	0.2688	0.768707	0.719204	4295	tags=39%, list=23%, signal=30%	394071/393270/541528/563660/266757/337190/791986/436772/406652	protein targeting to ER	srp9/zgc:56596/zgc:113278/sec62/tram1/ssr3/sec61b/sec61g/srp19
GO:0072599	GO:0072599	23	0.398777	1.18171	0.2688	0.768707	0.719204	4295	tags=39%, list=23%, signal=30%	394071/393270/541528/563660/266757/337190/791986/436772/406652	establishment of protein localization to endoplasmic reticulum	srp9/zgc:56596/zgc:113278/sec62/tram1/ssr3/sec61b/sec61g/srp19
GO:0006613	GO:0006613	14	0.391476	1.02904	0.448331	0.840061	0.785963	4295	tags=43%, list=23%, signal=33%	394071/541528/266757/337190/791986/406652	cotranslational protein targeting to membrane	srp9/zgc:113278/tram1/ssr3/sec61b/srp19
GO:0006614	GO:0006614	13	0.396743	1.02017	0.451876	0.840061	0.785963	4295	tags=46%, list=23%, signal=35%	394071/541528/266757/337190/791986/406652	SRP-dependent cotranslational protein targeting to membrane	srp9/zgc:113278/tram1/ssr3/sec61b/srp19
GO:0070972	GO:0070972	34	0.292073	0.930032	0.583591	0.883165	0.826291	4295	tags=32%, list=23%, signal=25%	394071/393270/541528/554151/563660/266757/337190/791986/436772/393648/406652	protein localization to endoplasmic reticulum	srp9/zgc:56596/zgc:113278/bcap29/sec62/tram1/ssr3/sec61b/sec61g/rer1/srp19
GO:0090150	GO:0090150	99	0.241173	0.914725	0.62533	0.890212	0.832884	4295	tags=29%, list=23%, signal=23%	402891/796309/394071/777734/564062/393270/552941/404622/777738/569129/393865/445301/100332332/561776/541528/100334198/100144560/563660/368473/266757/406826/393197/337190/561817/791986/337220/436772/436757/406652	establishment of protein localization to membrane	mmgt1/get4/srp9/zdhhc15b/zdhhc18a/zgc:56596/maip1/camlg/vps37c/zdhhc12b/zgc:77880/zdhhc23b/zdhhc12a/zdhhc20a/zgc:113278/zdhhc11/zdhhc21/sec62/scrib/tram1/emc3/pex3/ssr3/zdhhc4/sec61b/emc6/sec61g/tmem147/srp19
GO:0097191	GO:0097191	48	0.409091	1.40361	0.0489914	0.446013	0.417291	4293	tags=38%, list=23%, signal=29%	406837/58081/114401/325084/541391/570772/503609/560966/735295/447819/405832/559425/571845/58130/503733/373113/58122/58125	extrinsic apoptotic signaling pathway	rnf41/baxa/bcl2l1/src/faim2a/bcl2a/baxb/si:ch211-158d24.4/faslg/eya2/rffl/bida/siva1/tradd/snx13/bcl2l10/mcl1a/dedd1
GO:0008589	GO:0008589	37	0.216114	0.700069	0.891074	0.957384	0.895731	4291	tags=30%, list=23%, signal=23%	544651/564772/394099/30299/558865/569081/30602/280652/30189/30471/336346	regulation of smoothened signaling pathway	kif7/rest/arrb2b/ihhb/wdr11/rerea/sox11a/cdon/ptch1/qkia/sox4a
GO:0006833	GO:0006833	13	0.430691	1.10746	0.349103	0.806779	0.754825	4289	tags=38%, list=23%, signal=30%	100034395/436621/406777/447923/335821	water transport	aqp10b/aqp10a/aqp3a/aqp8a.1/aqp1a.1
GO:0042147	GO:0042147	45	0.297216	1.00862	0.46696	0.84549	0.791043	4286	tags=38%, list=23%, signal=29%	101887140/559339/100332570/563511/492817/619253/751756/100034394/541339/393881/406674/406684/436881/555448/393583/550577/337386	retrograde transport, endosome to Golgi	tbc1d10c/vps51/evi5a/snx3/vps53/snx1b/rab9a/vps50/rab6bb/vps26a/rab41/vps26b/rgp1/snx8a/tbc1d5/stx6/snx1a
GO:0034498	GO:0034498	5	0.396443	0.792225	0.764286	0.921235	0.86191	4286	tags=60%, list=23%, signal=46%	619253/555448/337386	early endosome to Golgi transport	snx1b/snx8a/snx1a
GO:0051604	GO:0051604	276	0.239095	1.01216	0.458427	0.842341	0.788096	4281	tags=27%, list=23%, signal=21%	571852/565062/407979/394078/386709/436594/566591/100331186/323994/557824/30292/373085/394023/324005/554998/767675/100538108/324381/406673/100192212/323922/100004941/559037/100333693/559603/555589/337315/402942/100333141/556162/449774/767700/322544/30299/795933/570792/569168/386644/394242/445126/557720/373882/641576/566557/406625/406757/553651/474335/563008/321315/386590/553378/100004177/393448/56…	protein maturation	lmf2a/tor1/cpe/cwc27/dnajb11/slc30a5/furinb/oma1/pigc/hsph1/ndr2/hspa9/pdia2/dnajb12a/pdia4/pigs/plaub/fkbp10b/p4hb/naa30/dnaja1/grpel2/grpel1/lmf1/qsox2/hspb15/fgb/pigf/ppic/pdia5/arl2/ero1b/dnajc3a/ihhb/atg4da/myrf/afg3l2/ddi2/dnaja3b/fkbp9/rce1a/mmp14a/zgc:122979/furina/lgmn/canx/vbp1/tll1/cpda/calr3b/hsp90b1/tbcc/atp23/pigb/dnajb2/dnajc25/erp44/f13a1b/ppil3/bmp1a/naa35/fkbp2/hspd1/mmp14b/dpm1…
GO:0030258	GO:0030258	102	0.334666	1.2698	0.104636	0.57043	0.533696	4280	tags=37%, list=23%, signal=29%	100317089/570007/566367/558684/393147/393639/494099/553401/100000859/569104/394156/541517/100006660/570173/406325/563543/327346/393105/565063/560881/336606/556136/503775/553750/558088/338247/322732/553336/393509/560000/559103/406358/569130/325724/368415/556036/406271/569053	lipid modification	inpp5jb/inpp5f/abcd1/b4galnt1a/acad11/ilvbl/ephx2/hadhaa/ehhadh/acoxl/acadl/mtmr1b/plppr5a/plppr3b/acaa2/inpp5b/mtmr6/hsd17b4/mtmr9/mtm1/hadhb/pip4p1a/rnf213a/mtmr1a/cpt1aa/echdc2/alox12/plppr3a/mboat7/cpt1ab/inpp5d/hacl1/mtmr12/etfa/ptenb/zgc:154055/etfb/plpp1a
GO:0046839	GO:0046839	45	0.309067	1.04884	0.41116	0.832288	0.77869	4280	tags=40%, list=23%, signal=31%	100317089/570007/494099/541517/100006660/570173/563543/327346/565063/560881/556136/553750/553336/559103/569130/368415/556036/569053	phospholipid dephosphorylation	inpp5jb/inpp5f/ephx2/mtmr1b/plppr5a/plppr3b/inpp5b/mtmr6/mtmr9/mtm1/pip4p1a/mtmr1a/plppr3a/inpp5d/mtmr12/ptenb/zgc:154055/plpp1a
GO:0032501	GO:0032501	4381	0.231186	1.03855	0.206793	0.698287	0.653319	4279	tags=24%, list=23%, signal=24%	140423/393437/796461/259252/327007/30634/560986/100332642/445318/100005373/492696/553460/368664/394034/317743/436683/564589/114447/404232/259191/567323/553310/566054/791518/565482/569773/570248/571879/30349/117509/572849/432385/58150/100003782/497638/110440200/559334/333938/100002113/406363/564171/777614/566270/554509/560193/368419/562720/58123/556212/100149562/393323/767790/100329702/558206/1001…	multicellular organismal process	jag1b/ncs1a/nrg1/esr1/vamp8/l1cama/pnpla6/ambra1a/nrros/greb1l/si:dkey-16j16.4/snap29/prmt5/waslb/gapdh/cryba1a/batf/cxcr4b/chst11/fmr1/efhc2/elmo3/rspo2/hmox1a/hdac6/zbtb16b/galnt2/nin/hoxd3a/klf2b/kmt5b/spp1/hand2/trim2a/dlg2/spock1/dnm2a/myh9a/coro1a/scinlb/adnp2b/tpcn2/slc7a14a/orc1/il34/ccdc80/mapk8a/hsf1/dyrk1b/pkd1a/rtn4ip1/pdgfab/ulk2/cspg5a/cables1/cdk1/col4a6/abcd1/ppp2r3a/csf3r/cul2/pt…
GO:0006335	GO:0006335	6	-0.652287	-1.45933	0.0818584	0.523768	0.490039	4277	tags=83%, list=23%, signal=64%	406285/799570/563212/792029/321726	DNA replication-dependent chromatin assembly	chaf1b/nasp/chaf1a/asf1bb/rbbp4
GO:0007275	GO:0007275	3700	0.229447	1.02931	0.285714	0.779221	0.729041	4277	tags=24%, list=23%, signal=23%	140423/393437/796461/259252/30634/560986/100332642/445318/100005373/492696/553460/368664/394034/436683/564589/114447/404232/259191/567323/553310/566054/565482/570248/571879/30349/117509/572849/432385/58150/100003782/497638/110440200/559334/333938/100002113/406363/777614/566270/554509/560193/368419/562720/58123/556212/100149562/393323/767790/100329702/558206/100126070/80973/554268/566367/565849/10…	multicellular organism development	jag1b/ncs1a/nrg1/esr1/l1cama/pnpla6/ambra1a/nrros/greb1l/si:dkey-16j16.4/snap29/prmt5/waslb/cryba1a/batf/cxcr4b/chst11/fmr1/efhc2/elmo3/rspo2/hdac6/galnt2/nin/hoxd3a/klf2b/kmt5b/spp1/hand2/trim2a/dlg2/spock1/dnm2a/myh9a/coro1a/scinlb/tpcn2/slc7a14a/orc1/il34/ccdc80/mapk8a/hsf1/dyrk1b/pkd1a/rtn4ip1/pdgfab/ulk2/cspg5a/cables1/cdk1/col4a6/abcd1/ppp2r3a/csf3r/cul2/ptpn6/bhmt/dnase1l1l/yjefn3/adamts10…
GO:1902105	GO:1902105	44	0.504375	1.70578	0.00531018	0.227385	0.212742	4276	tags=48%, list=23%, signal=37%	100332642/560193/100134935/335573/30117/393650/393815/100004398/555517/100001171/559677/559106/564172/30519/406614/393100/436895/30471/378872/321602/570531	regulation of leukocyte differentiation	ambra1a/il34/csf3r/ptpn6/spi1b/irf7/qki2/mettl3/kat2a/gpr137ba/nelfa/ambra1b/tmem64/myb/irf2bp2b/ppp2r3c/irf8/qkia/fam49a/cdk9/brd4
GO:0045621	GO:0045621	6	0.590031	1.24465	0.203636	0.696411	0.651564	4276	tags=67%, list=23%, signal=51%	100332642/559106/393100/570531	positive regulation of lymphocyte differentiation	ambra1a/ambra1b/ppp2r3c/brd4
GO:0000902	GO:0000902	555	0.238812	1.04564	0.361371	0.811679	0.759409	4275	tags=26%, list=23%, signal=21%	30634/560986/114447/404232/259191/333938/100002113/100329702/554268/555805/569398/100000647/100334777/30194/30154/794234/325042/557062/393549/386966/564234/567422/30292/100148408/100004398/619201/402895/100002946/558635/100134855/407656/393666/564772/100333601/777623/678586/100330830/566274/352944/799354/30151/58083/394058/442922/562273/560765/553729/30769/565000/64277/493783/100006460/393152/559…	cell morphogenesis	l1cama/pnpla6/cxcr4b/chst11/fmr1/myh9a/coro1a/ulk2/col4a6/vaspa/dagla/kctd13/whrna/alcama/gli2a/cdc42se2/tnika/fmnl1a/asah1b/erbb2/efnb3a/plxna3/ndr2/foxc1a/mettl3/disp1/zgc:100846/cxcl8a/rapgef1a/mst1rb/shtn1/arl3l1/rest/mmp25b/zgc:154093/rtn4b/nbeal2/unc5da/cxcl12a/cxcl12b/isl2b/appa/fus/parvaa/plxnc1/robo4/dbnlb/robo1/exosc3/arnt2/extl3/efna3a/washc5/tppp2/unk/rab33ba/fmnl2b/atl1/ntn2/map1sb/g…
GO:0021532	GO:0021532	57	0.279056	0.982553	0.490728	0.851662	0.796817	4275	tags=30%, list=23%, signal=23%	259191/571879/30154/564772/406420/497167/30238/798281/30381/402819/492472/30523/573207/30105/445393/561431/142986	neural tube patterning	fmr1/nin/gli2a/rest/wls/nr6a1b/en2b/cdx4/cyp26a1/cnpy1/slc7a6os/tcf7l1a/creb1a/wnt5b/ppp1r12a/myh9b/ptk2ab
GO:0021903	GO:0021903	50	0.267575	0.92415	0.587482	0.883604	0.826702	4275	tags=30%, list=23%, signal=23%	259191/571879/406420/497167/30238/798281/30381/402819/492472/30523/573207/30105/445393/561431/142986	rostrocaudal neural tube patterning	fmr1/nin/wls/nr6a1b/en2b/cdx4/cyp26a1/cnpy1/slc7a6os/tcf7l1a/creb1a/wnt5b/ppp1r12a/myh9b/ptk2ab
GO:0021555	GO:0021555	12	0.257008	0.649946	0.881188	0.953508	0.892104	4275	tags=42%, list=23%, signal=32%	492472/30105/445393/561431/142986	midbrain-hindbrain boundary morphogenesis	slc7a6os/wnt5b/ppp1r12a/myh9b/ptk2ab
GO:0070306	GO:0070306	19	0.236604	0.671554	0.88254	0.953943	0.892511	4275	tags=32%, list=23%, signal=24%	436676/100004703/405801/337690/386787/142986	lens fiber cell differentiation	dnase1l1l/tdrd7b/rbm24a/pikfyve/itga5/ptk2ab
GO:0043534	GO:0043534	34	0.320144	1.01942	0.455108	0.842022	0.787798	4274	tags=38%, list=23%, signal=29%	266753/799354/436730/100334698/403049/797132/796404/565111/405769/402973/563920/565429/386787	blood vessel endothelial cell migration	acvrl1/cxcl12b/egfl6/reck/vegfc/sirt1/plekhg5b/peak1/syk/nrp1b/dll4/hspg2/itga5
GO:0060036	GO:0060036	8	0.73204	1.67254	0.0135649	0.303178	0.283654	4267	tags=88%, list=23%, signal=67%	323695/378969/436799/100005887/192335/192336/402922	notochord cell vacuolation	cav1/rab32a/atp6v1f/vps18/atp6v1e1b/atp6v0ca/dstyk
GO:0060034	GO:0060034	20	0.454181	1.30394	0.1488	0.63338	0.592592	4267	tags=50%, list=23%, signal=38%	323695/378969/393964/352910/325423/436799/100005887/192335/192336/402922	notochord cell differentiation	cav1/rab32a/pacsin3/mib1/fstl1a/atp6v1f/vps18/atp6v1e1b/atp6v0ca/dstyk
GO:0060035	GO:0060035	12	0.499147	1.26229	0.211221	0.700869	0.655735	4267	tags=67%, list=23%, signal=51%	323695/378969/352910/436799/100005887/192335/192336/402922	notochord cell development	cav1/rab32a/mib1/atp6v1f/vps18/atp6v1e1b/atp6v0ca/dstyk
GO:0030903	GO:0030903	75	0.278185	1.0233	0.426252	0.836225	0.782375	4267	tags=29%, list=23%, signal=23%	323695/324215/30292/378969/393964/436730/352910/30632/325423/436799/735295/100005887/561317/553330/192335/260439/30767/562822/286832/192336/286830/402922	notochord development	cav1/igf2b/ndr2/rab32a/pacsin3/egfl6/mib1/bmp2b/fstl1a/atp6v1f/faslg/vps18/vwa8/npc1/atp6v1e1b/copa/stat3/bmpr2a/lamc1/atp6v0ca/lamb1a/dstyk
GO:0051177	GO:0051177	8	-0.447132	-1.09065	0.334101	0.805771	0.753881	4266	tags=50%, list=23%, signal=38%	557208/449548/567931/406610	meiotic sister chromatid cohesion	ppp2r5cb/ppp2r1bb/bub1ba/ppp2r5d
GO:0007052	GO:0007052	47	0.375903	1.28528	0.122655	0.601274	0.562554	4262	tags=36%, list=23%, signal=28%	393882/563679/393203/767729/30453/394141/556103/393973/798766/797431/573266/393796/791894/280649/195818/327197/445031	mitotic spindle organization	tubg1/zgc:136908/prc1b/dync1i2a/kifc1/dctn2/dync1li1/rae1/ccdc61/zgc:86764/dync1li2/kif4/aurkb/plk1/kif11/vcp/ptpa
GO:1902850	GO:1902850	68	0.351053	1.2574	0.135977	0.62488	0.584639	4262	tags=37%, list=23%, signal=28%	393882/563679/553981/393203/767729/566146/30453/394141/567446/556103/393973/798766/797431/393410/368473/117507/573266/393796/394246/557239/791894/280649/195818/327197/445031	microtubule cytoskeleton organization involved in mitosis	tubg1/zgc:136908/sptlc1/prc1b/dync1i2a/nde1/kifc1/dctn2/nusap1/dync1li1/rae1/ccdc61/zgc:86764/gpsm2/scrib/prkci/dync1li2/kif4/pafah1b1a/antxr2a/aurkb/plk1/kif11/vcp/ptpa
GO:0007051	GO:0007051	73	0.296382	1.07273	0.348315	0.806671	0.754724	4262	tags=32%, list=23%, signal=24%	567100/393882/563679/393203/767729/30453/557679/394141/100005471/556103/553389/393973/798766/797431/573266/334135/393796/791894/280649/792608/195818/327197/445031	spindle organization	kiz/tubg1/zgc:136908/prc1b/dync1i2a/kifc1/mapre2/dctn2/lzts2b/dync1li1/haus1/rae1/ccdc61/zgc:86764/dync1li2/mapre1a/kif4/aurkb/plk1/knstrn/kif11/vcp/ptpa
GO:0061061	GO:0061061	386	0.367726	1.5821	2.07004e-05	0.00648182	0.00606441	4258	tags=30%, list=23%, signal=23%	796461/100332642/368664/394034/404232/101883396/117509/572849/58150/559334/777614/565849/554102/556734/30154/321421/57931/571486/563800/393815/386966/324215/100006345/797832/100148408/559054/402892/619201/393444/492773/30575/65225/352944/445139/692352/117508/352914/556909/30632/101669768/570945/393152/558148/192294/64609/564571/560322/792623/394140/394099/559106/571688/566470/562199/562236/446213…	muscle structure development	nrg1/ambra1a/prmt5/waslb/chst11/artnb/klf2b/kmt5b/hand2/dnm2a/tpcn2/ppp2r3a/marcksa/itgb1a/gli2a/tgfbi/axin1/plekha7a/ripor2/qki2/erbb2/igf2b/fktn/scube1/foxc1a/hmgcra/orai1b/disp1/pygmb/pomk/mef2ca/ctsd/cxcl12a/bag3/nphs1/klf2a/selenon/fbxo22/bmp2b/b4gat1/nup210/washc5/tcf21/tbx6/atp1a2a/megf10/pdlim2/dusp27/mpv17/arrb2b/ambra1b/dock5/gdf6a/myo9ab/rbm24b/large1/fer1l6/myorg/fkrp/gne/mrtfab/itga6…
GO:0051145	GO:0051145	10	0.526894	1.2902	0.183219	0.671491	0.628249	4258	tags=50%, list=23%, signal=38%	100148408/559638/768121/393229/557356	smooth muscle cell differentiation	foxc1a/mrtfab/foxo1a/rbpms2b/mrtfbb
GO:0036503	GO:0036503	64	0.419958	1.49601	0.0228187	0.377121	0.352835	4257	tags=41%, list=23%, signal=31%	100037384/562939/563679/170784/565499/30078/571445/568615/565986/335538/394079/100144552/406753/406757/321315/386590/327056/559811/100002825/557121/394164/393454/321585/550464/327197/378848	ERAD pathway	ube2j2/si:ch211-282j22.3/zgc:136908/ube4b/herpud1/nccrp1/tmem259/sel1l/rnf145a/man1a2/atxn3/rnf139/derl1/canx/calr3b/hsp90b1/rnf145b/edem3/zmp:0000000662/ube4a/edem1/jkamp/psmc6/ube2g2/vcp/hspa5
GO:0034976	GO:0034976	115	0.302925	1.16916	0.20156	0.696411	0.651564	4257	tags=33%, list=23%, signal=26%	100037384/562939/563679/170784/565499/30078/571445/560605/394023/554998/568615/565986/406673/559564/335538/394079/100144552/406753/567041/406757/321315/558071/386590/393952/327056/559811/100002825/405842/557121/394164/393454/322160/321585/406412/323003/550464/327197/378848	response to endoplasmic reticulum stress	ube2j2/si:ch211-282j22.3/zgc:136908/ube4b/herpud1/nccrp1/tmem259/tmtc4/pdia2/pdia4/sel1l/rnf145a/p4hb/eif2ak3/man1a2/atxn3/rnf139/derl1/mia3/canx/calr3b/atf6/hsp90b1/sigmar1/rnf145b/edem3/zmp:0000000662/parp16/ube4a/edem1/jkamp/pdia6/psmc6/tmbim4/trappc11/ube2g2/vcp/hspa5
GO:0070453	GO:0070453	4	-0.61806	-1.18582	0.276923	0.772916	0.723142	4257	tags=75%, list=23%, signal=58%	566515/100003744/751728	regulation of heme biosynthetic process	abcb7/abcb10/tmem14ca
GO:1901463	GO:1901463	4	-0.61806	-1.18582	0.276923	0.772916	0.723142	4257	tags=75%, list=23%, signal=58%	566515/100003744/751728	regulation of tetrapyrrole biosynthetic process	abcb7/abcb10/tmem14ca
GO:0033043	GO:0033043	382	0.251343	1.0801	0.261622	0.759091	0.710207	4254	tags=29%, list=23%, signal=22%	101886694/563056/406363/80963/100330952/572219/555805/399482/100331186/553475/336439/567006/100000896/321070/557383/550477/326023/562014/436609/557679/100318335/405780/777623/100126012/565649/791177/336381/368752/58083/799355/393591/571256/335538/553729/556103/565410/337509/436911/393550/567877/393152/447907/337591/393973/394140/407723/565533/432375/368620/550487/777744/573655/792831/445223/43679…	regulation of organelle organization	si:ch211-203d1.3/hcls1/scinlb/rnd3a/mid1/gas2l1/vaspa/arpc5b/oma1/alkbh4/zwilch/bub1bb/rubcn/rock2b/bicd2/arpin/zgc:66447/cdc16/hax1/mapre2/anapc2/rnd1a/zgc:154093/pan3/fyco1a/zgc:158689/cotl1/vat1/appa/pfn1/armh3/wasa/man1a2/dbnlb/dync1li1/capga/lnpk/preb/arpc5la/syt2a/washc5/lcmt1/fam49ba/rae1/mpv17/smcr8b/map1sb/twf1b/abcc4/vaspb/rab3gap1/rhof/pan2/nek7/atp6v1f/si:ch73-15b2.5/rttn/lrrc4bb/rhog…
GO:0048738	GO:0048738	100	0.344209	1.30814	0.0748031	0.507461	0.474782	4252	tags=28%, list=23%, signal=22%	796461/117509/58150/571486/323695/386966/30575/117508/30632/692305/393152/562236/100535460/563989/30381/561635/563843/30664/393543/30418/405801/404040/406569/58146/553051/100006951/321602/327197	cardiac muscle tissue development	nrg1/klf2b/hand2/plekha7a/cav1/erbb2/mef2ca/klf2a/bmp2b/ndrg4/washc5/rbm24b/fer1l6/trpc6a/cyp26a1/mylk3/synpo2la/gsk3ab/ilk/nr2f1a/rbm24a/dab2/rbfox2/hey2/fermt2/nrg2a/cdk9/vcp
GO:0007034	GO:0007034	85	0.335156	1.2499	0.124324	0.606244	0.567203	4252	tags=34%, list=23%, signal=26%	445225/100333057/393754/559339/564883/553327/406621/386967/406850/378716/777738/641569/541406/322811/567959/494576/100005887/794222/336426/335810/436776/393456/557061/570393/406486/407684/393164/337690/327197	vacuolar transport	uevld/tsg101b/chmp7/vps51/cacng3b/mgrn1b/chmp3/stam/tmem50a/aktip/vps37c/zgc:123278/lamp2/atp6v0d1/snapin/si:dkey-13a21.4/vps18/cacng4b/chmp1b/vps36/ndfip1l/mvb12a/igf2r/hook1/m6pr/vps25/chmp4ba/pikfyve/vcp
GO:0032509	GO:0032509	24	0.433314	1.29944	0.152866	0.638749	0.597615	4252	tags=42%, list=23%, signal=32%	393754/406621/386967/406850/336426/335810/393456/407684/393164/327197	endosome transport via multivesicular body sorting pathway	chmp7/chmp3/stam/tmem50a/chmp1b/vps36/mvb12a/vps25/chmp4ba/vcp
GO:0071985	GO:0071985	25	0.398008	1.20436	0.231975	0.724805	0.67813	4252	tags=40%, list=23%, signal=31%	393754/406621/386967/406850/336426/335810/393456/407684/393164/327197	multivesicular body sorting pathway	chmp7/chmp3/stam/tmem50a/chmp1b/vps36/mvb12a/vps25/chmp4ba/vcp
GO:0031032	GO:0031032	134	0.235995	0.927393	0.612452	0.890212	0.832884	4252	tags=25%, list=23%, signal=19%	777614/565849/553475/393815/386966/402892/30575/352944/393152/564571/792623/407981/571426/100151439/560297/558627/561635/336333/100329779/100002928/326931/100003572/565268/405801/450006/553757/30679/282676/447869/794975/558524/30471/327197	actomyosin structure organization	tpcn2/ppp2r3a/alkbh4/qki2/erbb2/orai1b/mef2ca/cxcl12a/washc5/megf10/dusp27/epb41l3b/fkrp/rttn/pgm5/tnnt1/mylk3/gna13b/rock1/iqgap1/cnn3a/tnnt3b/arhgef11/rbm24a/myl9a/ppm1f/prox1a/hspd1/tmod2/atrn/mgat1b/qkia/vcp
GO:0071897	GO:0071897	33	0.226129	0.713068	0.875195	0.95134	0.890076	4252	tags=27%, list=23%, signal=21%	556571/796551/550532/405856/445223/570043/554204/566847/327197	DNA biosynthetic process	primpol/tert/poli/wrnip1/nek7/rev1/polb/pot1/vcp
GO:0038034	GO:0038034	13	0.639701	1.6449	0.011475	0.28782	0.269285	4250	tags=54%, list=23%, signal=41%	58081/114401/570772/503609/447819/373113/58122	signal transduction in absence of ligand	baxa/bcl2l1/bcl2a/baxb/eya2/bcl2l10/mcl1a
GO:0097192	GO:0097192	13	0.639701	1.6449	0.011475	0.28782	0.269285	4250	tags=54%, list=23%, signal=41%	58081/114401/570772/503609/447819/373113/58122	extrinsic apoptotic signaling pathway in absence of ligand	baxa/bcl2l1/bcl2a/baxb/eya2/bcl2l10/mcl1a
GO:0042254	GO:0042254	213	-0.36637	-1.77366	6.12902e-07	0.000677444	0.000633818	4248	tags=49%, list=23%, signal=38%	406307/407690/386850/114420/336764/415196/393725/192297/323365/337007/30572/326961/337240/386642/449547/326718/406268/571210/58101/613144/321769/317739/321183/436643/406321/445391/321897/286746/321127/394096/767802/325248/402823/393863/550247/100004610/286787/474329/558395/321133/550234/334050/550350/286777/792923/321652/100333127/566022/558996/415167/406587/436807/406387/555704/794079/797198/317…	ribosome biogenesis	rps28/rps8a/eif6/rps9/rps15a/rpl5b/rps7/rps5/rpl14/rps12/ran/rpl5a/rps3a/ngdn/rps4x/esf1/riok1/mrpl44/rplp0/dkc1/nsa2/ppan/rrp36/tsr3/srfbp1/nop10/gnl3/sdad1/ddx18/sbds/tfb1m/ddx31/bxdc2/heatr3/exosc7/pop7/utp25/c1d/xpo1a/nop14/exosc2/gtpbp4/mrto4/ddx54/mrm3b/wdr12/rexo4/fdxacb1/wdr74/lsm6/rpf2/nop16/rpl26/mdn1/pdcd11/rrp8/tsr2/bud23/ddx49/utp23/exosc9/ddx27/fbl/krr1/znf622/mak16/ebna1bp2/grwd1/r…
GO:0006412	GO:0006412	401	-0.260874	-1.36711	0.000597431	0.0808953	0.0756859	4248	tags=39%, list=23%, signal=31%	406307/394036/405889/393686/337090/30722/406464/415229/407690/386850/336702/114420/336727/324365/336719/336764/415196/325226/336641/445053/735250/393725/336812/337810/192297/445090/555972/323365/337007/326961/337240/100000341/751730/402996/386642/195819/449547/322571/565501/571210/192301/58101/58094/568585/393974/557789/791478/553711/327341/336498/550245/323355/100334953/796380/448949/399484/7995…	translation	rps28/rpl28/rps29/rpl8/rpl4/rack1/eif5a/rpl11/rps8a/eif6/rpl9/rps9/rpl6/eif2s2/rplp1/rps15a/rpl5b/bzw1a/rpl17/rpl15/rpl22l1/rps7/rpl23/rps27a/rps5/caprin1a/rcc1l/rpl14/rps12/rpl5a/rps3a/rps23/mrpl32/eif4h/ngdn/rpl36a/rps4x/rpl3/eef1da/mrpl44/rpl24/rplp0/dap1b/trip4/eif3g/mrpl47/trnau1apb/mrps24/eif2s3/eif3d/eif3k/drg2/nck1b/eif3ba/cnot1/eif4a1b/eif4ebp1/upf3b/eif4a1a/eif1axb/eif3c/eif3hb/mrpl34/m…
GO:0042274	GO:0042274	63	-0.299575	-1.22125	0.134948	0.623124	0.582997	4248	tags=44%, list=23%, signal=34%	406307/407690/114420/336764/393725/192297/337007/337240/386642/449547/406268/321183/436643/406321/286787/321133/317639/492761/569087/407084/393596/393282/436587/368478/325037/266990/325106/445220	ribosomal small subunit biogenesis	rps28/rps8a/rps9/rps15a/rps7/rps5/rps12/rps3a/ngdn/rps4x/riok1/rrp36/tsr3/srfbp1/utp25/nop14/tsr2/tbl3/eral1/riok2/wdr46/snu13a/ltv1/wdr75/tsr1/pwp2h/utp15/riok3
GO:0030490	GO:0030490	38	-0.288584	-1.06366	0.377581	0.821784	0.768863	4248	tags=45%, list=23%, signal=35%	406307/407690/386642/406268/321183/436643/406321/286787/321133/317639/492761/407084/393596/393282/325037/266990/445220	maturation of SSU-rRNA	rps28/rps8a/ngdn/riok1/rrp36/tsr3/srfbp1/utp25/nop14/tsr2/tbl3/riok2/wdr46/snu13a/tsr1/pwp2h/riok3
GO:0035024	GO:0035024	7	0.713721	1.56818	0.0341697	0.431759	0.403954	4245	tags=71%, list=23%, signal=55%	100000647/563800/565477/327399/567365	negative regulation of Rho protein signal transduction	kctd13/ripor2/ccdc125/tnfaip1/akap12b
GO:0035795	GO:0035795	5	-0.532598	-1.10655	0.355204	0.811679	0.759409	4244	tags=60%, list=23%, signal=46%	192321/436832/100038774	negative regulation of mitochondrial membrane permeability	slc25a5/slc35f6/si:dkey-251i10.1
GO:1901028	GO:1901028	5	-0.532598	-1.10655	0.355204	0.811679	0.759409	4244	tags=60%, list=23%, signal=46%	192321/436832/100038774	regulation of mitochondrial outer membrane permeabilization involved in apoptotic signaling pathway	slc25a5/slc35f6/si:dkey-251i10.1
GO:1901029	GO:1901029	5	-0.532598	-1.10655	0.355204	0.811679	0.759409	4244	tags=60%, list=23%, signal=46%	192321/436832/100038774	negative regulation of mitochondrial outer membrane permeabilization involved in apoptotic signaling pathway	slc25a5/slc35f6/si:dkey-251i10.1
GO:1905709	GO:1905709	5	-0.532598	-1.10655	0.355204	0.811679	0.759409	4244	tags=60%, list=23%, signal=46%	192321/436832/100038774	negative regulation of membrane permeability	slc25a5/slc35f6/si:dkey-251i10.1
GO:0009895	GO:0009895	76	0.337414	1.23919	0.158967	0.647781	0.606065	4240	tags=34%, list=23%, signal=26%	751764/573492/30154/393713/550258/100000896/100000558/562704/556592/777768/407723/100136839/562236/794348/565063/560881/555838/563359/405801/393516/323208/327327/359835/553659/30471/556036	negative regulation of catabolic process	bmf2/rragca/gli2a/fhit/mad2l2/rubcn/vipb/angel2/nbas/tent5ba/smcr8b/igf2bp2a/rbm24b/nrde2/mtmr9/mtm1/dhx34/ap3d1/rbm24a/zcchc17/tmem39a/n4bp1/timp2a/banp/qkia/zgc:154055
GO:0046486	GO:0046486	185	0.289083	1.1743	0.169632	0.659533	0.617061	4240	tags=31%, list=23%, signal=24%	560986/777765/393888/100317089/570007/558758/100332911/436594/569398/555330/777624/550327/323994/798876/553629/447912/767657/100004136/767675/492343/541517/564613/393997/394140/563543/445504/402942/641323/100002263/100001552/327346/406482/394174/565063/560881/100137124/556136/560360/436958/553750/564478/393448/393509/436896/559103/555899/569130/406598/561832/561737/564750/557893/368415/562919/445…	glycerolipid metabolic process	pnpla6/gk5/abhd2a/inpp5jb/inpp5f/acp6/gpam/slc30a5/dagla/etnk2/agpat2/pcyt1aa/pigc/pip5k1ca/pip5k1aa/vac14/abhd12/ptdss2/pigs/ctdnep1a/mtmr1b/abhd16a/lipca/mpv17/inpp5b/gdpd1/pigf/tamm41/pik3cb/pcyt1ba/mtmr6/gdpd3a/pik3cd/mtmr9/mtm1/dgkh/pip4p1a/pip4k2aa/gpat3/mtmr1a/ip6k1/pigb/mboat7/rarres3l/inpp5d/si:ch211-160o17.2/mtmr12/pik3cg/lpgat1/pik3ca/pi4k2b/lipeb/ptenb/itpkca/dpm1/pikfyve/cnep1r1/zgc:…
GO:0046488	GO:0046488	100	0.25793	0.980245	0.492126	0.851662	0.796817	4240	tags=34%, list=23%, signal=26%	100317089/570007/436594/323994/798876/553629/447912/767675/541517/563543/402942/100002263/327346/394174/565063/560881/556136/560360/553750/564478/393448/393509/559103/555899/569130/406598/561832/561737/564750/368415/562919/445202/337690/556036	phosphatidylinositol metabolic process	inpp5jb/inpp5f/slc30a5/pigc/pip5k1ca/pip5k1aa/vac14/pigs/mtmr1b/inpp5b/pigf/pik3cb/mtmr6/pik3cd/mtmr9/mtm1/pip4p1a/pip4k2aa/mtmr1a/ip6k1/pigb/mboat7/inpp5d/si:ch211-160o17.2/mtmr12/pik3cg/lpgat1/pik3ca/pi4k2b/ptenb/itpkca/dpm1/pikfyve/zgc:154055
GO:0046856	GO:0046856	32	0.303884	0.951994	0.553125	0.87406	0.817773	4240	tags=41%, list=23%, signal=31%	100317089/570007/541517/563543/327346/565063/560881/556136/553750/559103/569130/368415/556036	phosphatidylinositol dephosphorylation	inpp5jb/inpp5f/mtmr1b/inpp5b/mtmr6/mtmr9/mtm1/pip4p1a/mtmr1a/inpp5d/mtmr12/ptenb/zgc:154055
GO:0045637	GO:0045637	42	0.368989	1.22929	0.182222	0.669935	0.626793	4239	tags=33%, list=23%, signal=26%	560193/100134935/335573/30117/393815/100001171/559677/564172/30519/406614/436895/100002070/30471/321602	regulation of myeloid cell differentiation	il34/csf3r/ptpn6/spi1b/qki2/gpr137ba/nelfa/tmem64/myb/irf2bp2b/irf8/irf4a/qkia/cdk9
GO:0061026	GO:0061026	22	0.32253	0.949758	0.560193	0.875957	0.819547	4239	tags=41%, list=23%, signal=32%	140817/323695/353314/403049/563989/30767/58146/394198/321602	cardiac muscle tissue regeneration	cebpd/cav1/dusp6/vegfc/trpc6a/stat3/hey2/fosab/cdk9
GO:0060419	GO:0060419	27	0.262779	0.801332	0.754358	0.919206	0.860011	4239	tags=26%, list=23%, signal=20%	323695/353314/692305/563989/58146/317678/321602	heart growth	cav1/dusp6/ndrg4/trpc6a/hey2/ruvbl2/cdk9
GO:0060420	GO:0060420	11	0.286428	0.710329	0.815068	0.93358	0.87346	4239	tags=36%, list=23%, signal=28%	353314/563989/317678/321602	regulation of heart growth	dusp6/trpc6a/ruvbl2/cdk9
GO:0033002	GO:0033002	29	0.218623	0.672551	0.907668	0.964662	0.90254	4239	tags=24%, list=23%, signal=19%	323695/692305/563989/768121/58146/321587/321602	muscle cell proliferation	cav1/ndrg4/trpc6a/foxo1a/hey2/naa35/cdk9
GO:0001816	GO:0001816	70	0.307224	1.10628	0.319209	0.800768	0.749201	4237	tags=29%, list=23%, signal=22%	317743/564589/569773/560290/406857/337597/555517/791148/494451/102997062/562507/403147/327284/103283056/406724/327327/406712/282676/334717/30771	cytokine production	gapdh/batf/zbtb16b/patz1/zbtb14/lgals9l1/kat2a/gpatch3/il15l/il1fma/zbtb33/ticam1/lgals9l3/tet3/zbtb2b/n4bp1/pias4a/hspd1/banf1/hic1l
GO:0001817	GO:0001817	68	0.29944	1.07253	0.354108	0.811679	0.759409	4237	tags=28%, list=23%, signal=22%	317743/564589/569773/560290/406857/337597/555517/791148/494451/562507/403147/327284/103283056/406724/327327/406712/282676/334717/30771	regulation of cytokine production	gapdh/batf/zbtb16b/patz1/zbtb14/lgals9l1/kat2a/gpatch3/il15l/zbtb33/ticam1/lgals9l3/tet3/zbtb2b/n4bp1/pias4a/hspd1/banf1/hic1l
GO:0035479	GO:0035479	9	-0.495497	-1.24434	0.195755	0.685347	0.641212	4228	tags=56%, list=23%, signal=43%	798375/561935/445473/30682/558964	angioblast cell migration from lateral mesoderm to midline	apln/aplnra/myo6a/vegfaa/sec14l8
GO:0022613	GO:0022613	303	-0.388515	-1.98458	1e-10	2.505e-07	2.34368e-07	4227	tags=49%, list=23%, signal=38%	406307/407690/386850/327011/114420/324365/336764/415196/393725/192297/323365/337007/30572/326961/337240/402996/386642/449547/445404/326718/406268/571210/58101/613144/393974/394143/321769/317739/415211/321183/436643/791478/406321/327341/336498/58137/550245/445391/321897/286746/796380/321127/334234/393979/394096/767802/325248/567151/570205/402823/393863/550247/393669/100004610/286787/474329/558395/…	ribonucleoprotein complex biogenesis	rps28/rps8a/eif6/snrpd3l/rps9/eif2s2/rps15a/rpl5b/rps7/rps5/rpl14/rps12/ran/rpl5a/rps3a/eif4h/ngdn/rps4x/snrpf/esf1/riok1/mrpl44/rplp0/dkc1/eif3g/sfswap/nsa2/ppan/puf60b/rrp36/tsr3/trnau1apb/srfbp1/eif2s3/eif3d/celf1/eif3k/nop10/gnl3/sdad1/eif3ba/ddx18/eif3c/snrpe/sbds/tfb1m/ddx31/eif3hb/isy1/bxdc2/heatr3/exosc7/lsm4/pop7/utp25/c1d/xpo1a/nop14/eif3eb/exosc2/yju2/gtpbp4/mrto4/ddx54/mrm3b/smn1/wdr1…
GO:0007018	GO:0007018	196	0.229234	0.939688	0.614014	0.890212	0.832884	4227	tags=24%, list=23%, signal=19%	555782/335340/563814/327216/325449/101884886/767729/100004398/321070/566146/30453/544651/449979/327143/565649/447906/556103/562445/541511/100537719/432389/449650/569394/561612/393209/767754/414929/100007502/102725539/445408/562264/393899/573266/565268/100149555/561195/393796/100331282/338313/394246/436789/317678/195818/555926/394109/571520/568367/573988	microtubule-based movement	ccdc135/dnah5l/tmem201/ofd1/kif20a/si:ch211-235m3.5/dync1i2a/mettl3/rock2b/nde1/kifc1/kif7/kif20ba/rhot1a/fyco1a/kifap3a/dync1li1/arl8bb/ippk/bicdl1/ift172/borcs5/klc3/dync1i2b/kif18a/cenpe/ift57/kif20bb/glis2b/gle1/arhgef18b/stau2/dync1li2/arhgef11/stard9/trpv1/kif4/kif13a/mcamb/pafah1b1a/nme5/ruvbl2/kif11/afg1lb/dtnbp1a/kif13ba/kifc3/kif15
GO:0051123	GO:0051123	10	0.333173	0.815835	0.684932	0.898602	0.840734	4226	tags=50%, list=23%, signal=39%	557363/768171/386637/321585/321485	RNA polymerase II preinitiation complex assembly	taf6l/dr1/taf12/psmc6/taf9
GO:0006367	GO:0006367	36	0.201495	0.651376	0.913897	0.967165	0.904882	4226	tags=28%, list=23%, signal=21%	100149942/393306/795272/557363/768171/100331225/564106/386637/321585/321485	transcription initiation at RNA polymerase II promoter	taf4a/med18/vps72b/taf6l/dr1/atad2b/si:dkey-219c3.2/taf12/psmc6/taf9
GO:0042273	GO:0042273	48	-0.518465	-2.01553	6.48911e-05	0.0154812	0.0144842	4222	tags=58%, list=23%, signal=45%	386850/415196/323365/326961/321769/317739/286746/321127/402823/393863/334050/550350/321652/558996/406587/436807/406387/555704/407703/192312/335049/321247/30228/322251/393243/327053/553647/777627	ribosomal large subunit biogenesis	eif6/rpl5b/rpl14/rpl5a/nsa2/ppan/sdad1/ddx18/bxdc2/heatr3/gtpbp4/mrto4/wdr12/wdr74/rpf2/nop16/rpl26/mdn1/znf622/mak16/ebna1bp2/ftsj3/pes/rpl7l1/znhit3/rrp15/tma16/bop1
GO:0000027	GO:0000027	9	-0.678937	-1.70502	0.019936	0.357079	0.334084	4222	tags=89%, list=23%, signal=69%	322404/386850/415196/326961/402823/550350/406587/555704	ribosomal large subunit assembly	nop53/eif6/rpl5b/rpl5a/bxdc2/mrto4/rpf2/mdn1
GO:0000054	GO:0000054	10	-0.333105	-0.871909	0.648325	0.896525	0.838791	4222	tags=60%, list=23%, signal=46%	386850/30572/286746/558395/436587/323464	ribosomal subunit export from nucleus	eif6/ran/sdad1/xpo1a/ltv1/lsg1
GO:0033750	GO:0033750	10	-0.333105	-0.871909	0.648325	0.896525	0.838791	4222	tags=60%, list=23%, signal=46%	386850/30572/286746/558395/436587/323464	ribosome localization	eif6/ran/sdad1/xpo1a/ltv1/lsg1
GO:0045048	GO:0045048	18	0.554891	1.55305	0.0432	0.434637	0.406648	4221	tags=50%, list=23%, signal=39%	402891/796309/393270/404622/541528/266757/406826/337220/436757	protein insertion into ER membrane	mmgt1/get4/zgc:56596/camlg/zgc:113278/tram1/emc3/emc6/tmem147
GO:0051205	GO:0051205	21	0.515372	1.49237	0.0533118	0.450843	0.42181	4221	tags=48%, list=23%, signal=37%	402891/796309/393270/552941/404622/541528/266757/406826/337220/436757	protein insertion into membrane	mmgt1/get4/zgc:56596/maip1/camlg/zgc:113278/tram1/emc3/emc6/tmem147
GO:0001568	GO:0001568	434	0.324328	1.40038	0.00114921	0.0992683	0.0928756	4217	tags=33%, list=23%, signal=26%	368664/553310/565482/333938/767790/557840/266753/336007/437007/436629/556734/327214/100151255/360133/30175/567881/571621/324215/30307/494099/100006345/565914/797832/100148408/100004398/406841/100002946/100005019/393533/378478/558635/100141352/100002610/353225/140633/436586/799354/436730/352910/568117/557911/323818/64617/334373/327301/560765/117508/100334698/560606/544656/556087/368519/558148/5689…	blood vessel development	prmt5/elmo3/hdac6/myh9a/pdgfab/yjefn3/acvrl1/rcbtb1/tspan18a/nus1/itgb1a/tmem33/itgav/sestd1/twist1a/sat1b/nup153/igf2b/jak2a/ephx2/fktn/plekhh1/scube1/foxc1a/mettl3/tmem184a/cxcl8a/dyrk1aa/fzd6/egfra/rapgef1a/kremen1/nlgn1/nrarpb/per2/ccm2/cxcl12b/egfl6/mib1/spns2/cxxc5a/shc1/s1pr1/fbxw11a/ppp1cab/robo4/klf2a/reck/lmln/angptl1a/wnt2bb/stat4/tcf21/git1/tbx6/akr1a1a/igfbp2a/vhl/angpt1/bmper/vegfc/…
GO:0019217	GO:0019217	21	0.482731	1.39785	0.092084	0.53981	0.505048	4216	tags=43%, list=23%, signal=33%	557714/555840/561007/406325/30750/558088/560000/325724/282677	regulation of fatty acid metabolic process	pparab/pdk1/pdk4/acaa2/pparda/cpt1aa/cpt1ab/etfa/bckdk
GO:0042180	GO:0042180	65	0.33726	1.20706	0.191549	0.68186	0.63795	4216	tags=34%, list=23%, signal=26%	100137123/100148360/557714/336977/553717/555840/561007/550372/447801/406325/559504/30750/334098/562135/562909/558088/550349/560753/560000/325724/492506/282677	ketone metabolic process	coq4/gatd1/pparab/hagh/vkorc1l1/pdk1/pdk4/afmid/aldh8a1/acaa2/coq7/pparda/hsd11b2/fdx1b/pptc7b/cpt1aa/pdss1/tpi1b/cpt1ab/etfa/pptc7a/bckdk
GO:0010565	GO:0010565	31	0.334255	1.0425	0.412773	0.83286	0.779226	4216	tags=35%, list=23%, signal=27%	557714/555840/561007/406325/30750/562909/558088/560000/325724/492506/282677	regulation of ketone metabolic process	pparab/pdk1/pdk4/acaa2/pparda/pptc7b/cpt1aa/cpt1ab/etfa/pptc7a/bckdk
GO:0062012	GO:0062012	61	0.244173	0.871268	0.68864	0.899537	0.841609	4216	tags=28%, list=23%, signal=22%	557714/555840/403338/338237/561007/406325/30750/393938/393733/431720/562909/558088/560000/325724/492506/641560/282677	regulation of small molecule metabolic process	pparab/pdk1/gnmt/rreb1a/pdk4/acaa2/pparda/fh/fgf1a/nr4a1/pptc7b/cpt1aa/cpt1ab/etfa/pptc7a/slc7a7/bckdk
GO:0019216	GO:0019216	68	0.229066	0.820467	0.746459	0.916802	0.857762	4216	tags=26%, list=23%, signal=20%	557714/140811/555840/561007/492343/793274/406325/394140/30750/393733/503775/558088/393509/560000/325724/792613/550572/282677	regulation of lipid metabolic process	pparab/psap/pdk1/pdk4/ctdnep1a/srebf1/acaa2/mpv17/pparda/fgf1a/rnf213a/cpt1aa/mboat7/cpt1ab/etfa/zgc:195173/cnep1r1/bckdk
GO:0043363	GO:0043363	9	-0.413912	-1.03946	0.393868	0.827828	0.774518	4212	tags=56%, list=23%, signal=43%	114420/100318936/30766/570630/494085	nucleate erythrocyte differentiation	rps9/rasa3/tal1/ago2/pink1
GO:0051983	GO:0051983	33	0.335303	1.05734	0.388456	0.825524	0.772362	4209	tags=42%, list=23%, signal=33%	556379/336439/567006/562014/100318335/406455/447907/317763/564521/563218/494046/791894/561487/768140	regulation of chromosome segregation	csnk2a2b/zwilch/bub1bb/cdc16/anapc2/rcc2/lcmt1/ttk/mki67/rmi2/anapc4/aurkb/si:ch211-244o22.2/anapc11
GO:0002183	GO:0002183	31	-0.431615	-1.48467	0.0276359	0.401563	0.375703	4208	tags=55%, list=23%, signal=42%	324365/402996/393974/327341/336498/550245/796380/399484/386634/334234/567151/561049/394137/334626/394049/449553/553214	cytoplasmic translational initiation	eif2s2/eif4h/eif3g/eif2s3/eif3d/eif3k/eif3ba/eif4a1b/eif4a1a/eif3c/eif3hb/eif3eb/eif2d/eif3m/eif2b3/impact/eif4ba
GO:0001731	GO:0001731	8	-0.440506	-1.07449	0.359447	0.811679	0.759409	4208	tags=75%, list=23%, signal=58%	394046/324365/402996/327341/394137/553214	formation of translation preinitiation complex	mcts1/eif2s2/eif4h/eif2s3/eif2d/eif4ba
GO:0006641	GO:0006641	26	0.445369	1.34559	0.102236	0.565012	0.528627	4207	tags=35%, list=23%, signal=27%	777765/100332911/492343/393997/394140/436958/393509/557893/550572	triglyceride metabolic process	gk5/gpam/ctdnep1a/lipca/mpv17/gpat3/mboat7/lipeb/cnep1r1
GO:0090207	GO:0090207	7	0.490064	1.07676	0.385455	0.825168	0.772029	4207	tags=57%, list=23%, signal=44%	492343/394140/393509/550572	regulation of triglyceride metabolic process	ctdnep1a/mpv17/mboat7/cnep1r1
GO:0019432	GO:0019432	14	0.362132	0.951909	0.529412	0.860898	0.805458	4207	tags=29%, list=23%, signal=22%	100332911/492343/436958/550572	triglyceride biosynthetic process	gpam/ctdnep1a/gpat3/cnep1r1
GO:0046460	GO:0046460	14	0.362132	0.951909	0.529412	0.860898	0.805458	4207	tags=29%, list=23%, signal=22%	100332911/492343/436958/550572	neutral lipid biosynthetic process	gpam/ctdnep1a/gpat3/cnep1r1
GO:0046463	GO:0046463	14	0.362132	0.951909	0.529412	0.860898	0.805458	4207	tags=29%, list=23%, signal=22%	100332911/492343/436958/550572	acylglycerol biosynthetic process	gpam/ctdnep1a/gpat3/cnep1r1
GO:0045017	GO:0045017	98	0.246041	0.931868	0.589096	0.88371	0.826801	4207	tags=29%, list=23%, signal=22%	100332911/436594/555330/777624/550327/323994/553629/447912/100004136/767675/492343/402942/641323/100002263/100001552/394174/560360/436958/564478/393448/393509/555899/406598/561737/564750/562919/445202/550572	glycerolipid biosynthetic process	gpam/slc30a5/etnk2/agpat2/pcyt1aa/pigc/pip5k1aa/vac14/ptdss2/pigs/ctdnep1a/pigf/tamm41/pik3cb/pcyt1ba/pik3cd/pip4k2aa/gpat3/ip6k1/pigb/mboat7/si:ch211-160o17.2/pik3cg/pik3ca/pi4k2b/itpkca/dpm1/cnep1r1
GO:0090208	GO:0090208	5	0.307713	0.614912	0.928571	0.973385	0.910701	4207	tags=40%, list=23%, signal=31%	492343/550572	positive regulation of triglyceride metabolic process	ctdnep1a/cnep1r1
GO:0009653	GO:0009653	2255	0.237251	1.06276	0.177822	0.663145	0.62044	4205	tags=25%, list=23%, signal=22%	140423/393437/796461/559157/30634/560986/100005373/553460/368664/394034/114447/404232/259191/567323/553310/566054/565482/571879/30349/117509/58150/559334/333938/100002113/337795/777614/554509/368419/556212/100149562/393323/767790/100329702/80973/554268/565849/557840/564734/266753/30584/30254/327320/437007/100005963/436629/564383/798071/555805/554102/402935/556734/569398/566591/100000647/100334777…	anatomical structure morphogenesis	jag1b/ncs1a/nrg1/cntnap2a/l1cama/pnpla6/greb1l/snap29/prmt5/waslb/cxcr4b/chst11/fmr1/efhc2/elmo3/rspo2/hdac6/nin/hoxd3a/klf2b/hand2/dnm2a/myh9a/coro1a/dact2/tpcn2/orc1/ccdc80/dyrk1b/pkd1a/rtn4ip1/pdgfab/ulk2/cdk1/col4a6/ppp2r3a/yjefn3/adamts10/acvrl1/bmp7a/tbx16l/f5/tspan18a/znf281a/nus1/frem3/sec13/vaspa/marcksa/chm/itgb1a/dagla/furinb/kctd13/whrna/alcama/ppp1cb/kcnh2a/tmem33/fam20b/cpamd8/gli2a…
GO:0032011	GO:0032011	21	0.410861	1.18973	0.253635	0.749682	0.701404	4204	tags=43%, list=23%, signal=33%	567190/325586/678549/568935/793882/321938/566350/570918/559329	ARF protein signal transduction	git2b/cyth1b/fbxo8/git1/git2a/cyth1a/gbf1/psda/psd3l
GO:0032012	GO:0032012	21	0.410861	1.18973	0.253635	0.749682	0.701404	4204	tags=43%, list=23%, signal=33%	567190/325586/678549/568935/793882/321938/566350/570918/559329	regulation of ARF protein signal transduction	git2b/cyth1b/fbxo8/git1/git2a/cyth1a/gbf1/psda/psd3l
GO:0016137	GO:0016137	5	0.707867	1.41455	0.0678571	0.490569	0.458978	4195	tags=80%, list=23%, signal=62%	335494/445165/445487/560778	glycoside metabolic process	fuca1.1/fuca1.2/fuca2/naga
GO:0016139	GO:0016139	5	0.707867	1.41455	0.0678571	0.490569	0.458978	4195	tags=80%, list=23%, signal=62%	335494/445165/445487/560778	glycoside catabolic process	fuca1.1/fuca1.2/fuca2/naga
GO:1901657	GO:1901657	42	0.309192	1.03007	0.428148	0.836225	0.782375	4195	tags=31%, list=23%, signal=24%	335494/405822/557725/403338/405829/103910413/100005300/393113/445165/445487/393526/562076/560778	glycosyl compound metabolic process	fuca1.1/pgm2/tyw5/gnmt/dpydb/tymp/lcmt2/upp2/fuca1.2/fuca2/mtap/tyw1/naga
GO:0048646	GO:0048646	839	0.28263	1.25042	0.00403891	0.200346	0.187444	4185	tags=28%, list=23%, signal=22%	796461/394034/259191/567323/565482/571879/117509/58150/333938/777614/368419/556212/100149562/393323/767790/565849/557840/564734/30584/30254/437007/436629/798071/555805/554102/402935/556734/327214/30154/100151255/30511/57931/100073341/30175/563800/30183/323695/393815/567881/386966/571621/324215/393643/565914/30292/797832/406557/100148408/573644/402892/767657/406841/100002946/432387/100005019/39396…	anatomical structure formation involved in morphogenesis	nrg1/waslb/fmr1/efhc2/hdac6/nin/klf2b/hand2/myh9a/tpcn2/ccdc80/dyrk1b/pkd1a/rtn4ip1/pdgfab/ppp2r3a/yjefn3/adamts10/bmp7a/tbx16l/tspan18a/nus1/sec13/vaspa/marcksa/chm/itgb1a/tmem33/gli2a/itgav/msx1b/axin1/sap130a/twist1a/ripor2/acvr1ba/cav1/qki2/sat1b/erbb2/nup153/igf2b/phactr4b/plekhh1/ndr2/scube1/mcrs1/foxc1a/cldn15a/orai1b/abhd12/tmem184a/cxcl8a/pkd2/dyrk1aa/pacsin3/fzd6/rapgef1a/hgfb/kremen1/n…
GO:0003231	GO:0003231	32	0.530162	1.66087	0.00703658	0.242033	0.226447	4183	tags=44%, list=23%, signal=34%	796461/117509/100073341/445139/117508/64277/100004161/572430/768300/393543/406569/282615/100006951/561431	cardiac ventricle development	nrg1/klf2b/sap130a/bag3/klf2a/arnt2/tbx5b/hace1/myh7l/ilk/rbfox2/smarca5/nrg2a/myh9b
GO:0097435	GO:0097435	443	0.297218	1.28351	0.0151369	0.309534	0.289601	4183	tags=27%, list=23%, signal=21%	100148864/394034/101886694/100330741/563056/100002113/406363/777614/565849/492470/80963/565345/572219/555805/554102/399482/100151400/393882/101885652/559348/406397/393815/386966/30449/327510/566146/402892/550477/326023/436609/407656/793321/405780/777623/30575/352944/791177/336381/799355/406820/571256/30583/553729/567536/565410/100320658/393550/393152/335474/559490/393560/568573/337591/403001/5645…	supramolecular fiber organization	fhdc1/waslb/si:ch211-203d1.3/ccdc88b/hcls1/coro1a/scinlb/tpcn2/ppp2r3a/spire2/rnd3a/myo1f/gas2l1/vaspa/marcksa/arpc5b/cpamd8/tubg1/eppk1/syne2b/mmp9/qki2/erbb2/serpinh1b/rhoq/nde1/orai1b/arpin/zgc:66447/hax1/shtn1/fmn2a/rnd1a/zgc:154093/mef2ca/cxcl12a/zgc:158689/cotl1/pfn1/actr2a/wasa/lcp1/dbnlb/myo1ca/capga/loxl4/arpc5la/washc5/arpc1b/tppp2/agfg1b/mical1/fam49ba/cfl2/megf10/dusp27/si:dkey-163f14…
GO:0003205	GO:0003205	51	0.386016	1.33731	0.0751773	0.507703	0.475008	4183	tags=37%, list=23%, signal=29%	796461/117509/100073341/386966/567422/445139/117508/64277/100004161/572430/768300/393543/30418/403020/81882/406569/282615/100006951/561431	cardiac chamber development	nrg1/klf2b/sap130a/erbb2/plxna3/bag3/klf2a/arnt2/tbx5b/hace1/myh7l/ilk/nr2f1a/smarcc1a/dhfr/rbfox2/smarca5/nrg2a/myh9b
GO:0061572	GO:0061572	42	0.354847	1.18218	0.24	0.734346	0.687056	4183	tags=40%, list=23%, signal=31%	492470/407656/793321/791177/799355/30583/563843/336333/557962/140620/100329779/64000/565268/553757/100286814/445393/561431	actin filament bundle organization	spire2/shtn1/fmn2a/zgc:158689/pfn1/lcp1/synpo2la/gna13b/spire1a/prps1a/rock1/lima1a/arhgef11/ppm1f/rflnb/ppp1r12a/myh9b
GO:0022604	GO:0022604	70	0.318363	1.14639	0.264124	0.76445	0.715221	4183	tags=34%, list=23%, signal=27%	333938/30194/794234/325042/557062/777623/442922/553729/492608/793882/100006456/407729/402998/393653/561589/336933/431730/30767/393573/327204/553051/445393/415151/561431	regulation of cell morphogenesis	myh9a/alcama/cdc42se2/tnika/fmnl1a/zgc:154093/parvaa/dbnlb/fmnl2b/git2a/fmnl2a/caprin2/plxnd1/rhogd/ezrb/rhogb/cdc42ep4a/stat3/palm1b/rac1a/fermt2/ppp1r12a/rac2/myh9b
GO:0070650	GO:0070650	4	0.599672	1.11935	0.354662	0.811679	0.759409	4183	tags=75%, list=23%, signal=58%	407656/445393/561431	actin filament bundle distribution	shtn1/ppp1r12a/myh9b
GO:0008360	GO:0008360	57	0.301162	1.06039	0.379458	0.821784	0.768863	4183	tags=33%, list=23%, signal=26%	333938/794234/325042/557062/777623/442922/492608/402998/393653/561589/336933/431730/30767/393573/327204/553051/445393/415151/561431	regulation of cell shape	myh9a/cdc42se2/tnika/fmnl1a/zgc:154093/parvaa/fmnl2b/plxnd1/rhogd/ezrb/rhogb/cdc42ep4a/stat3/palm1b/rac1a/fermt2/ppp1r12a/rac2/myh9b
GO:0007517	GO:0007517	208	0.337901	1.39172	0.0150311	0.308629	0.288754	4180	tags=27%, list=23%, signal=21%	796461/100332642/368664/404232/101883396/117509/572849/554102/556734/30154/563800/559054/619201/393444/445139/692352/117508/352914/556909/558148/192294/64609/564571/394140/394099/559106/566470/562199/562236/446213/100535460/100537539/571426/503893/568512/553418/563843/560881/393543/560360/560384/100000687/405801/550491/405830/100006612/30189/406569/569130/569507/286832/553051/337176/286830/565429…	muscle organ development	nrg1/ambra1a/prmt5/chst11/artnb/klf2b/kmt5b/marcksa/itgb1a/gli2a/ripor2/hmgcra/disp1/pygmb/bag3/nphs1/klf2a/selenon/fbxo22/tcf21/tbx6/atp1a2a/megf10/mpv17/arrb2b/ambra1b/gdf6a/myo9ab/rbm24b/large1/fer1l6/myorg/fkrp/itga6a/slc8a4a/ppargc1a/synpo2la/mtm1/ilk/pip4k2aa/mbnl2/scube3/rbm24a/frg1/lgals2a/myo9aa/ptch1/rbfox2/mtmr12/smyd3/lamc1/fermt2/postnb/lamb1a/hspg2/nrg2a/qkia
GO:0002762	GO:0002762	6	0.732116	1.54437	0.0390901	0.431759	0.403954	4180	tags=83%, list=23%, signal=64%	30117/393815/100001171/406614/30471	negative regulation of myeloid leukocyte differentiation	spi1b/qki2/gpr137ba/irf2bp2b/qkia
GO:0045649	GO:0045649	7	0.697438	1.53241	0.0412769	0.434637	0.406648	4180	tags=86%, list=23%, signal=66%	560193/335573/393815/406614/436895/30471	regulation of macrophage differentiation	il34/ptpn6/qki2/irf2bp2b/irf8/qkia
GO:0070935	GO:0070935	7	0.691208	1.51872	0.0456506	0.436468	0.408361	4180	tags=57%, list=23%, signal=44%	30154/562704/405801/30471	3'-UTR-mediated mRNA stabilization	gli2a/angel2/rbm24a/qkia
GO:1902106	GO:1902106	8	0.667707	1.52555	0.0473802	0.444151	0.415549	4180	tags=62%, list=23%, signal=48%	30117/393815/100001171/406614/30471	negative regulation of leukocyte differentiation	spi1b/qki2/gpr137ba/irf2bp2b/qkia
GO:0006260	GO:0006260	119	-0.269996	-1.23326	0.0550682	0.456774	0.427359	4180	tags=41%, list=23%, signal=32%	560788/317740/100332714/324256/30678/768161/286747/406487/503748/572562/563212/325855/553610/798657/322056/492353/406435/550274/100151626/393967/30440/100037336/192314/492655/566079/393774/503606/321726/445251/407653/566018/192323/337598/192320/566787/565952/321289/393195/556665/558350/386844/393196/321119/799015/796456/100005568/259256/445395/503732	DNA replication	parp1/pola1/cenpx/orc6/pcna/orc2/mcm5/rad51/rfc2/gins4/chaf1a/timeless/pole4/pdgfba/sulf2b/ddx11/rfc4/zgc:110269/tatdn1/pds5a/prim1/rfc1/dtl/tonsl/polq/pole3/chrac1/rbbp4/carm1/prim2/recql/mcm3/mcm4/pole2/cdt1/e2f8/noc3l/rnaseh2a/nfia/eme1/ssrp1a/rpa3/mcmbp/dbf4/pold2/nfic/rfc3/esco2/rtel1
GO:0045638	GO:0045638	9	0.623788	1.49301	0.0709343	0.504311	0.471835	4180	tags=67%, list=23%, signal=52%	30117/393815/100001171/406614/100002070/30471	negative regulation of myeloid cell differentiation	spi1b/qki2/gpr137ba/irf2bp2b/irf4a/qkia
GO:0060538	GO:0060538	152	0.320009	1.27475	0.0832298	0.525353	0.491521	4180	tags=27%, list=23%, signal=21%	100332642/368664/101883396/554102/563800/559054/619201/393444/445139/692352/352914/556909/558148/192294/64609/394140/559106/566470/562199/562236/446213/100535460/100537539/571426/503893/568512/553418/563843/560881/393543/100000687/405801/405830/100006612/406569/569130/569507/286832/337176/565429/30471	skeletal muscle organ development	ambra1a/prmt5/artnb/marcksa/ripor2/hmgcra/disp1/pygmb/bag3/nphs1/selenon/fbxo22/tcf21/tbx6/atp1a2a/mpv17/ambra1b/gdf6a/myo9ab/rbm24b/large1/fer1l6/myorg/fkrp/itga6a/slc8a4a/ppargc1a/synpo2la/mtm1/ilk/scube3/rbm24a/lgals2a/myo9aa/rbfox2/mtmr12/smyd3/lamc1/postnb/hspg2/qkia
GO:0002683	GO:0002683	66	0.353481	1.2676	0.131653	0.614747	0.575159	4180	tags=39%, list=23%, signal=31%	114447/30117/563800/393815/100004398/571844/337597/564062/352944/336695/100001171/100538282/791148/569129/100332332/641563/335453/497302/406614/327284/559103/100321723/406712/791140/394073/30471	negative regulation of immune system process	cxcr4b/spi1b/ripor2/qki2/mettl3/zgc:172122/lgals9l1/zdhhc18a/cxcl12a/samsn1a/gpr137ba/si:dkey-208m12.2/gpatch3/zdhhc12b/zdhhc12a/zgc:123297/grnb/si:dkeyp-77h1.4/irf2bp2b/lgals9l3/inpp5d/si:dkey-192g7.3/pias4a/cd276/sec14l1/qkia
GO:0048708	GO:0048708	7	0.488417	1.07315	0.389091	0.825524	0.772362	4180	tags=57%, list=23%, signal=44%	393815/100149185/60641/30471	astrocyte differentiation	qki2/cntf/sox9a/qkia
GO:0051241	GO:0051241	149	0.257498	1.02308	0.418342	0.836225	0.782375	4180	tags=26%, list=23%, signal=20%	100329702/557840/30117/406397/563800/393815/571844/337597/140633/64617/336695/100001171/100538282/563834/791148/794176/768180/445095/494130/641563/335453/565508/497302/406625/406614/321836/327284/327327/30189/100321723/30227/100286814/406712/563920/795670/791140/368415/334717/30471	negative regulation of multicellular organismal process	ulk2/yjefn3/spi1b/mmp9/ripor2/qki2/zgc:172122/lgals9l1/per2/s1pr1/samsn1a/gpr137ba/si:dkey-208m12.2/prtga/gpatch3/igfbp2a/pros1/tm4sf4/unc5b/zgc:123297/grnb/loxl2a/si:dkeyp-77h1.4/lgmn/irf2bp2b/krit1/lgals9l3/n4bp1/ptch1/si:dkey-192g7.3/ntn1a/rflnb/pias4a/dll4/llgl2/cd276/ptenb/banf1/qkia
GO:0070925	GO:0070925	572	0.196236	0.859463	0.878378	0.95294	0.891573	4180	tags=22%, list=23%, signal=18%	569210/100332642/445048/777614/554509/100329702/565849/562949/568741/393235/569881/562640/567770/393815/334897/327387/386966/393203/406557/402892/432387/436840/393210/30453/405810/557679/393666/393296/100126012/317744/30575/352944/100005471/58083/504054/442922/564953/326974/335538/368883/553568/553389/432389/561057/393152/393560/572060/555795/406281/564571/567680/798766/101885561/792623/563543/40…	organelle assembly	atxn2/ambra1a/dnal1/tpcn2/orc1/ulk2/ppp2r3a/ehd3/efl1/ttc9c/ttbk2b/si:dkey-28b4.8/atr/qki2/rpe/bin2b/erbb2/prc1b/mcrs1/orai1b/pkd2/mpv17l2/wdr45b/kifc1/ehd1a/mapre2/arl3l1/hps4/pan3/dnmt3bb.1/mef2ca/cxcl12a/lzts2b/appa/edc3/parvaa/spag1a/gabarapa/man1a2/rab1ab/abt1/haus1/ift172/sclt1/washc5/agfg1b/rab33ba/si:ch211-260e23.9/cluap1/megf10/atg101/ccdc61/rp1l1b/dusp27/inpp5b/smcr8b/ambra1b/oscp1a/tct…
GO:0008285	GO:0008285	73	0.345158	1.24927	0.139045	0.625362	0.58509	4175	tags=37%, list=23%, signal=29%	555583/100330617/402862/406397/323695/337597/799637/352944/337626/317638/100538282/794176/415240/30245/641563/568616/497302/399483/100004175/327284/100321723/368329/563920/795670/791140/368415/30079	negative regulation of cell population proliferation	dlec1/tsc1b/cdkn1ba/mmp9/cav1/lgals9l1/nupr1b/cxcl12a/etv5a/igfbp1a/si:dkey-208m12.2/igfbp2a/cav2/wt1a/zgc:123297/smyd2b/si:dkeyp-77h1.4/cdkn1ca/cdkn1cb/lgals9l3/si:dkey-192g7.3/cdkn1bb/dll4/llgl2/cd276/ptenb/btg2
GO:0009132	GO:0009132	59	0.482589	1.70769	0.0033453	0.186221	0.174229	4174	tags=39%, list=23%, signal=30%	317743/321664/334116/323107/560944/369193/792692/494076/557919/406791/406696/436652/394140/550541/550259/561416/566398/406383/560753/567734/378963/246094/335817	nucleoside diphosphate metabolic process	gapdh/aldob/eno1a/pgam1a/pfkpa/aldocb/aldoca/dhtkd1/adpgk/hk1/pgk1/entpd8/mpv17/nudt18/pfklb/pfkpb/adpgk2/cmpk/tpi1b/dtymk/eno3/gpia/pkma
GO:0009185	GO:0009185	54	0.483475	1.67915	0.00478304	0.21754	0.203531	4174	tags=39%, list=23%, signal=30%	317743/321664/334116/323107/560944/369193/792692/494076/557919/406791/406696/394140/550541/550259/561416/566398/406383/560753/378963/246094/335817	ribonucleoside diphosphate metabolic process	gapdh/aldob/eno1a/pgam1a/pfkpa/aldocb/aldoca/dhtkd1/adpgk/hk1/pgk1/mpv17/nudt18/pfklb/pfkpb/adpgk2/cmpk/tpi1b/eno3/gpia/pkma
GO:1901292	GO:1901292	83	0.426649	1.58259	0.00455308	0.21754	0.203531	4174	tags=34%, list=23%, signal=26%	317743/321664/334116/323107/560944/369193/393713/792692/571344/791145/494076/557919/406791/406696/436652/450077/550541/550259/447910/561416/393113/565706/566398/560753/378963/557834/246094/335817	nucleoside phosphate catabolic process	gapdh/aldob/eno1a/pgam1a/pfkpa/aldocb/fhit/aldoca/pde4cb/pde8a/dhtkd1/adpgk/hk1/pgk1/entpd8/dera/nudt18/pfklb/nudt4b/pfkpb/upp2/pde4ba/adpgk2/tpi1b/eno3/itpa/gpia/pkma
GO:0120054	GO:0120054	5	-0.287365	-0.597043	0.932127	0.973813	0.911102	4167	tags=40%, list=23%, signal=31%	566152/562529	intestinal motility	shank3b/flna
GO:0006626	GO:0006626	34	-0.410331	-1.46444	0.0367714	0.431759	0.403954	4163	tags=59%, list=23%, signal=46%	393770/445299/386636/572969/751649/445144/791166/450030/553583/393638/795154/436738/323361/798429/393734/492801/541380/503532/393111/393777	protein targeting to mitochondrion	romo1/immp2l/timm17a/tomm70a/tomm7/chchd4a/dnlz/chchd4b/timm29/timm50/immp1l/timm13/tomm34/timm23a/dnajc19/pmpca/timm44/pmpcb/samm50/pam16
GO:0070585	GO:0070585	37	-0.37973	-1.39236	0.0762463	0.508406	0.475666	4163	tags=57%, list=23%, signal=44%	393770/445299/386636/572969/751649/445144/791166/450030/553583/393638/795154/436738/323361/798429/393734/492801/541380/394157/503532/393111/393777	protein localization to mitochondrion	romo1/immp2l/timm17a/tomm70a/tomm7/chchd4a/dnlz/chchd4b/timm29/timm50/immp1l/timm13/tomm34/timm23a/dnajc19/pmpca/timm44/bcs1l/pmpcb/samm50/pam16
GO:0072655	GO:0072655	37	-0.37973	-1.39236	0.0762463	0.508406	0.475666	4163	tags=57%, list=23%, signal=44%	393770/445299/386636/572969/751649/445144/791166/450030/553583/393638/795154/436738/323361/798429/393734/492801/541380/394157/503532/393111/393777	establishment of protein localization to mitochondrion	romo1/immp2l/timm17a/tomm70a/tomm7/chchd4a/dnlz/chchd4b/timm29/timm50/immp1l/timm13/tomm34/timm23a/dnajc19/pmpca/timm44/bcs1l/pmpcb/samm50/pam16
GO:0045039	GO:0045039	6	-0.536724	-1.20079	0.267699	0.768707	0.719204	4163	tags=67%, list=23%, signal=52%	393770/572969/553583/436738	protein insertion into mitochondrial inner membrane	romo1/tomm70a/timm29/timm13
GO:0090151	GO:0090151	11	-0.379971	-1.02627	0.42823	0.836225	0.782375	4163	tags=55%, list=23%, signal=42%	393770/572969/553583/436738/394157/393111	establishment of protein localization to mitochondrial membrane	romo1/tomm70a/timm29/timm13/bcs1l/samm50
GO:0030150	GO:0030150	18	-0.335039	-1.02276	0.450928	0.840061	0.785963	4163	tags=56%, list=23%, signal=43%	393770/386636/572969/751649/791166/393638/798429/393734/541380/393777	protein import into mitochondrial matrix	romo1/timm17a/tomm70a/tomm7/dnlz/timm50/timm23a/dnajc19/timm44/pam16
GO:0071806	GO:0071806	38	-0.263606	-0.971599	0.516224	0.859948	0.804569	4163	tags=45%, list=23%, signal=35%	393770/406344/386636/572969/751649/445144/791166/450030/793906/393638/798429/393734/393963/393618/334644/541380/393777	protein transmembrane transport	romo1/tram2/timm17a/tomm70a/tomm7/chchd4a/dnlz/chchd4b/pex1/timm50/timm23a/dnajc19/srp54/pex13/pex26/timm44/pam16
GO:0051641	GO:0051641	1324	0.263611	1.17305	0.0140023	0.305963	0.28626	4160	tags=28%, list=23%, signal=23%	445318/448893/553460/393984/368424/562393/445243/100330741/497638/406318/565062/570007/562752/566367/445225/101887140/557840/492470/402891/436607/565437/100333057/565752/445190/436629/553800/572219/323976/798071/562949/402935/100001316/692293/447897/393482/393754/563814/393265/402992/393673/563800/555470/393817/563679/568263/266982/563054/559454/796309/793301/553981/571621/394071/568195/563316/40…	cellular localization	nrros/dop1a/snap29/aacs/snx9a/mctp2a/timm8a/ccdc88b/dlg2/clta/tor1/inpp5f/ccdc14/abcd1/uevld/tbc1d10c/yjefn3/spire2/mmgt1/kpna2/fam83ha/tsg101b/washc4/jagn1b/nus1/cep55l/gas2l1/bin3/sec13/ehd3/chm/gosr1/commd1/ap1s3b/tm9sf4/chmp7/tmem201/yipf5/scamp1/desi1a/ripor2/gphna/relch/zgc:136908/snx17/arcn1a/gramd1c/gpc5a/get4/slc15a1b/sptlc1/nup153/srp9/napbb/ap3b1a/xpo7/xpo1b/vps51/si:dkey-220f10.4/evi5…
GO:0016192	GO:0016192	769	0.266136	1.1777	0.0364372	0.431759	0.403954	4160	tags=27%, list=23%, signal=21%	327007/448893/553460/368424/553310/334724/559334/406318/322338/570007/101882842/445225/101887140/492470/100286774/100333057/565345/565752/445190/323976/798071/562949/402935/30709/100001316/447897/393754/393265/393915/393103/568263/266982/327387/568195/563316/559339/100332570/564883/566871/100000896/378969/327510/100536120/394102/402895/394091/497082/405810/100334475/393296/553327/562473/406621/56…	vesicle-mediated transport	vamp8/dop1a/snap29/snx9a/elmo3/anxa1a/dnm2a/clta/exoc1/inpp5f/si:dkey-45k15.1/uevld/tbc1d10c/spire2/mrc1a/tsg101b/myo1f/washc4/jagn1b/bin3/sec13/ehd3/chm/tyro3/gosr1/ap1s3b/chmp7/yipf5/rabgef1l/ccz1/snx17/arcn1a/bin2b/napbb/ap3b1a/vps51/evi5a/cacng3b/si:dkey-32e23.4/rubcn/rab32a/rhoq/havcr2/surf4/zgc:100846/sh3gl2a/xkr8.3/ehd1a/cog1/hps4/mgrn1b/ncf2/chmp3/syt12/rab11ba/stam/fcho1/snx33/snx3/mib1/…
GO:0048193	GO:0048193	158	0.320826	1.28556	0.0627306	0.476905	0.446194	4160	tags=33%, list=23%, signal=26%	448893/492470/798071/100001316/393265/266982/559339/394102/100334475/563511/556592/568029/393990/100000526/436911/445120/445093/393290/393374/767808/327268/393294/799153/571870/619253/393124/393372/768247/798361/553407/559010/541339/554151/406511/557960/557962/403038/567041/406386/406674/260439/334982/393378/334633/555448/554177/100334988/795670/393648/550577/336466/567774	Golgi vesicle transport	dop1a/spire2/sec13/gosr1/yipf5/arcn1a/vps51/surf4/cog1/snx3/nbas/exoc8/ergic3/sec24a/preb/cux1b/tmed1a/cog6/tmed5/trappc2/sec23b/use1/sort1b/sec24c/snx1b/uso1/zgc:63863/cog7/gga1/sec24d/exoc5/rab6bb/bcap29/sort1a/lman2/spire1a/lman2la/mia3/rabggtb/rab41/copa/yif1a/ergic2/sec24b/snx8a/sar1b/trappc10/llgl2/rer1/stx6/tfg/ergic1
GO:0110154	GO:0110154	8	0.576834	1.31793	0.160211	0.647781	0.606065	4155	tags=50%, list=23%, signal=39%	504054/445157/100009659/565659	RNA decapping	edc3/lsm1/patl1/edc4
GO:0110156	GO:0110156	8	0.576834	1.31793	0.160211	0.647781	0.606065	4155	tags=50%, list=23%, signal=39%	504054/445157/100009659/565659	mRNA methylguanosine-cap decapping	edc3/lsm1/patl1/edc4
GO:0006310	GO:0006310	147	0.273627	1.08616	0.30875	0.796108	0.74484	4147	tags=29%, list=22%, signal=22%	100333275/564589/572849/564982/100537402/563304/792275/326866/327253/751661/323733/406695/571135/565458/560910/406820/793414/562307/563411/393876/100147915/555714/573073/777754/324565/100329809/393759/449848/570900/192333/563218/567383/406593/192338/100005931/407707/393632/406712/317678/554861/553506/494100	DNA recombination	si:dkey-108k21.10/batf/kmt5b/mcm6l/si:ch73-368j24.12/ino80db/si:ch211-113a14.18/actr8/hdac10/zgc:153405/top2a/cdc45/si:dkey-23a13.17/fan1/si:dkey-261m9.12/actr2a/top3b/si:ch73-368j24.11/mms22l/prdm9/mcm3l/rad51ap1/si:ch211-113a14.24/wdr48a/zfyve26/swsap1/xrcc4/xrcc5/nipbla/mcm7/rmi2/recql4/nhej1/mcm2/zgc:194246/terf2ip/mlh1/pias4a/ruvbl2/actr2b/nucks1b/nabp1a
GO:0006272	GO:0006272	4	-0.32516	-0.623857	0.916484	0.968893	0.906498	4147	tags=75%, list=22%, signal=58%	317740/30678/393774	leading strand elongation	pola1/pcna/pole3
GO:0006650	GO:0006650	155	0.26679	1.06946	0.343941	0.806671	0.754724	4144	tags=31%, list=22%, signal=24%	560986/100317089/570007/558758/100332911/436594/555330/777624/550327/323994/798876/553629/447912/767657/100004136/767675/541517/564613/563543/445504/402942/641323/100002263/100001552/327346/406482/394174/565063/560881/556136/560360/436958/553750/564478/393448/393509/436896/559103/555899/569130/406598/561832/561737/564750/368415/562919/445202/337690	glycerophospholipid metabolic process	pnpla6/inpp5jb/inpp5f/acp6/gpam/slc30a5/etnk2/agpat2/pcyt1aa/pigc/pip5k1ca/pip5k1aa/vac14/abhd12/ptdss2/pigs/mtmr1b/abhd16a/inpp5b/gdpd1/pigf/tamm41/pik3cb/pcyt1ba/mtmr6/gdpd3a/pik3cd/mtmr9/mtm1/pip4p1a/pip4k2aa/gpat3/mtmr1a/ip6k1/pigb/mboat7/rarres3l/inpp5d/si:ch211-160o17.2/mtmr12/pik3cg/lpgat1/pik3ca/pi4k2b/ptenb/itpkca/dpm1/pikfyve
GO:0051030	GO:0051030	4	-0.534355	-1.02522	0.450549	0.840061	0.785963	4141	tags=75%, list=22%, signal=58%	30572/445490/324743	snRNA transport	ran/phax/snupn
GO:0062014	GO:0062014	8	-0.364329	-0.888679	0.603687	0.887687	0.830522	4140	tags=50%, list=22%, signal=39%	558368/100037369/560257/393160	negative regulation of small molecule metabolic process	atp5if1b/atp5if1a/dcaf5/tigarb
GO:0000912	GO:0000912	5	-0.420737	-0.874141	0.606335	0.887687	0.830522	4139	tags=80%, list=22%, signal=62%	445406/563030/562517/100537977	assembly of actomyosin apparatus involved in cytokinesis	ect2/iqgap2/anln/iqgap3
GO:0000915	GO:0000915	5	-0.420737	-0.874141	0.606335	0.887687	0.830522	4139	tags=80%, list=22%, signal=62%	445406/563030/562517/100537977	actomyosin contractile ring assembly	ect2/iqgap2/anln/iqgap3
GO:0044837	GO:0044837	5	-0.420737	-0.874141	0.606335	0.887687	0.830522	4139	tags=80%, list=22%, signal=62%	445406/563030/562517/100537977	actomyosin contractile ring organization	ect2/iqgap2/anln/iqgap3
GO:0120035	GO:0120035	164	0.296703	1.18857	0.157635	0.647781	0.606065	4138	tags=28%, list=22%, signal=22%	30634/553460/259191/567323/393323/100329702/563800/567422/100007346/407656/777623/407734/352944/58083/335538/553729/100537719/432375/368620/407729/402998/436799/100148449/100149185/394174/30664/561589/378437/100006778/192333/335409/558502/795251/431730/564565/192338/393573/561737/563365/402973/567621/799686/393229/286830/415151/336466	regulation of plasma membrane bounded cell projection organization	l1cama/snap29/fmr1/efhc2/rtn4ip1/ulk2/ripor2/plxna3/ddr1/shtn1/zgc:154093/gpm6ab/cxcl12a/appa/man1a2/dbnlb/bicdl1/twf1b/abcc4/caprin2/plxnd1/atp6v1f/nostrin/cntf/pik3cd/gsk3ab/ezrb/selenow2a/il6st/mcm7/socs3a/ryk/entr1/cdc42ep4a/arhgap35b/mcm2/palm1b/pik3ca/podxl/nrp1b/tiam1a/dock11/rbpms2b/lamb1a/rac2/tfg
GO:0031344	GO:0031344	165	0.295312	1.18398	0.164216	0.652664	0.610634	4138	tags=28%, list=22%, signal=22%	30634/553460/259191/567323/393323/100329702/563800/567422/100007346/407656/777623/407734/352944/58083/335538/553729/100537719/432375/368620/407729/402998/436799/100148449/100149185/394174/30664/561589/378437/100006778/192333/335409/558502/795251/431730/564565/192338/393573/561737/563365/402973/567621/799686/393229/286830/415151/336466	regulation of cell projection organization	l1cama/snap29/fmr1/efhc2/rtn4ip1/ulk2/ripor2/plxna3/ddr1/shtn1/zgc:154093/gpm6ab/cxcl12a/appa/man1a2/dbnlb/bicdl1/twf1b/abcc4/caprin2/plxnd1/atp6v1f/nostrin/cntf/pik3cd/gsk3ab/ezrb/selenow2a/il6st/mcm7/socs3a/ryk/entr1/cdc42ep4a/arhgap35b/mcm2/palm1b/pik3ca/podxl/nrp1b/tiam1a/dock11/rbpms2b/lamb1a/rac2/tfg
GO:0016050	GO:0016050	154	0.291004	1.16308	0.195545	0.685103	0.640984	4138	tags=28%, list=22%, signal=22%	327007/553460/565752/798071/100001316/393754/393265/777734/378969/393296/436911/565026/567877/30711/393152/378716/393560/335025/562669/327268/799153/571870/561776/393124/100333145/322811/641321/494576/553407/100005887/406511/360143/415141/570393/334633/554177/564750/394044/447892/393164/394109/550577/336466	vesicle organization	vamp8/snap29/washc4/sec13/gosr1/chmp7/yipf5/zdhhc15b/rab32a/hps4/preb/tgfbrap1/syt2a/snap25b/washc5/aktip/agfg1b/atp6v1g1/stx7l/sec23b/sort1b/sec24c/zdhhc20a/uso1/tyrp1a/atp6v0d1/snap23.2/si:dkey-13a21.4/sec24d/vps18/sort1a/mxb/stx12/hook1/sec24b/sar1b/pi4k2b/uvrag/zgc:101731/chmp4ba/dtnbp1a/stx6/tfg
GO:0051128	GO:0051128	647	0.248288	1.09276	0.202051	0.696411	0.651564	4138	tags=26%, list=22%, signal=21%	30634/100332642/553460/114447/259191/567323/101886694/563056/406363/393323/100329702/80963/100330952/572219/555805/557258/399482/100331186/563800/553475/324573/568195/567422/336439/567006/336830/100000896/321070/557383/100007346/550477/326023/562014/436609/407656/557679/393666/100318335/405780/777623/100126012/407734/352944/565649/791177/550537/406611/352910/558885/336381/368752/58083/799355/3935…	regulation of cellular component organization	l1cama/ambra1a/snap29/cxcr4b/fmr1/efhc2/si:ch211-203d1.3/hcls1/scinlb/rtn4ip1/ulk2/rnd3a/mid1/gas2l1/vaspa/ptk2ba/arpc5b/oma1/ripor2/alkbh4/ogfod1/napbb/plxna3/zwilch/bub1bb/mpzl2b/rubcn/rock2b/bicd2/ddr1/arpin/zgc:66447/cdc16/hax1/shtn1/mapre2/arl3l1/anapc2/rnd1a/zgc:154093/pan3/gpm6ab/cxcl12a/fyco1a/zgc:158689/stk11/fbxw5/mib1/bap1/cotl1/vat1/appa/pfn1/armh3/wasa/man1a2/dbnlb/dync1li1/capga/lnp…
GO:0006996	GO:0006996	1786	0.230498	1.02989	0.347	0.806671	0.754724	4138	tags=25%, list=22%, signal=21%	327007/569210/100333275/100332642/100148864/553460/568789/394034/317743/445048/101886694/100330741/563056/100002113/566821/406363/777614/554509/565062/100329702/100537402/566367/751743/565849/259194/567100/492470/402891/80963/100330952/565437/415177/565345/565752/445190/321452/572219/798071/555805/554102/562949/568741/100001316/327214/58081/399482/114401/563669/393754/393882/101885652/559348/5570…	organelle organization	vamp8/atxn2/si:dkey-108k21.10/ambra1a/fhdc1/snap29/naa25/waslb/gapdh/dnal1/si:ch211-203d1.3/ccdc88b/hcls1/coro1a/ablim3/scinlb/tpcn2/orc1/tor1/ulk2/si:ch73-368j24.12/abcd1/slc25a42/ppp2r3a/prc1a/kiz/spire2/mmgt1/rnd3a/mid1/fam83ha/rnf14/myo1f/washc4/jagn1b/smc2/gas2l1/sec13/vaspa/marcksa/ehd3/efl1/gosr1/tmem33/baxa/arpc5b/bcl2l1/stag1b/chmp7/tubg1/eppk1/syne2b/fmnl1a/si:ch211-113a14.18/ttc9c/ttbk…
GO:0031175	GO:0031175	555	0.237305	1.03904	0.383178	0.823726	0.77068	4138	tags=24%, list=22%, signal=19%	30634/560986/553460/114447/404232/259191/567323/100002113/393323/100329702/554268/555805/569398/100000647/100334777/30194/30154/393549/386966/564234/567422/30292/100148408/619201/100007346/402895/558635/100134855/407656/393666/564772/100333601/678586/407734/566274/352944/799354/30151/58083/394058/562273/560765/553729/30769/100537719/565000/64277/493783/493915/100006460/393152/559490/571005/572060…	neuron projection development	l1cama/pnpla6/snap29/cxcr4b/chst11/fmr1/efhc2/coro1a/rtn4ip1/ulk2/col4a6/vaspa/dagla/kctd13/whrna/alcama/gli2a/asah1b/erbb2/efnb3a/plxna3/ndr2/foxc1a/disp1/ddr1/zgc:100846/rapgef1a/mst1rb/shtn1/arl3l1/rest/mmp25b/rtn4b/gpm6ab/unc5da/cxcl12a/cxcl12b/isl2b/appa/fus/plxnc1/robo4/dbnlb/robo1/bicdl1/exosc3/arnt2/extl3/atoh1b/efna3a/washc5/tppp2/ncdn/rab33ba/atl1/camsap1a/gpm6bb/ntn2/map1sb/vegfc/mecp2…
GO:0006900	GO:0006900	32	0.323855	1.01456	0.4375	0.840061	0.785963	4138	tags=34%, list=22%, signal=27%	798071/393754/436911/327268/571870/553407/360143/334633/554177/393164/336466	vesicle budding from membrane	sec13/chmp7/preb/sec23b/sec24c/sec24d/mxb/sec24b/sar1b/chmp4ba/tfg
GO:0090114	GO:0090114	15	0.360553	0.964637	0.519873	0.860898	0.805458	4138	tags=53%, list=22%, signal=41%	798071/436911/327268/571870/553407/334633/554177/336466	COPII-coated vesicle budding	sec13/preb/sec23b/sec24c/sec24d/sec24b/sar1b/tfg
GO:0051640	GO:0051640	228	0.231325	0.964087	0.569124	0.881006	0.824272	4138	tags=27%, list=22%, signal=21%	492470/563814/266982/553981/561138/101884886/553605/566871/566146/327226/553238/100009645/327143/394141/565649/767763/567446/406455/436911/541511/100537719/567619/449650/562669/563543/564823/557112/393896/393124/436592/393410/562764/567959/559010/100005887/407617/558865/557962/541444/560881/360143/368473/497403/415141/117507/573266/100149555/562666/407638/394246/557239/554177/791894/393632/406578…	organelle localization	spire2/tmem201/arcn1a/sptlc1/xpo1b/si:ch211-235m3.5/rab3ip/si:dkey-32e23.4/nde1/knl1/esyt3/syne3/rhot1a/dctn2/fyco1a/exoc6b/nusap1/rcc2/preb/ippk/bicdl1/si:dkey-25o16.4/borcs5/stx7l/inpp5b/plekhm2/ccdc186/dnm1l/uso1/stard3nl/gpsm2/trim32/snapin/exoc5/vps18/cadps2/wdr11/spire1a/nmd3/mtm1/mxb/scrib/cenpf/stx12/prkci/dync1li2/stard9/cluha/dctn1a/pafah1b1a/antxr2a/sar1b/aurkb/mlh1/stxbp2/llgl2/pdzd8/…
GO:0030030	GO:0030030	893	0.220576	0.976425	0.587398	0.883604	0.826702	4138	tags=23%, list=22%, signal=19%	30634/560986/553460/445048/114447/404232/259191/567323/100002113/406363/554509/393323/100329702/554268/555805/562949/569398/100000647/100334777/30194/30154/393235/569881/563800/327216/567770/334897/393549/386966/564234/567422/30292/406557/100148408/619201/100007346/402895/432387/558635/100134855/405810/407656/393666/564772/100333601/777623/317744/678586/407734/566274/352944/799354/447906/30151/58…	cell projection organization	l1cama/pnpla6/snap29/dnal1/cxcr4b/chst11/fmr1/efhc2/coro1a/scinlb/orc1/rtn4ip1/ulk2/col4a6/vaspa/ehd3/dagla/kctd13/whrna/alcama/gli2a/ttc9c/ttbk2b/ripor2/ofd1/atr/rpe/asah1b/erbb2/efnb3a/plxna3/ndr2/mcrs1/foxc1a/disp1/ddr1/zgc:100846/pkd2/rapgef1a/mst1rb/ehd1a/shtn1/arl3l1/rest/mmp25b/zgc:154093/dnmt3bb.1/rtn4b/gpm6ab/unc5da/cxcl12a/cxcl12b/kifap3a/isl2b/appa/fus/parvaa/spag1a/plxnc1/robo4/man1a2…
GO:0051650	GO:0051650	93	0.242761	0.91766	0.612732	0.890212	0.832884	4138	tags=26%, list=22%, signal=20%	101884886/553605/566146/565649/767763/436911/541511/100537719/449650/563543/557112/436592/562764/567959/559010/407617/558865/360143/100149555/394246/554177/406578/394109/336466	establishment of vesicle localization	si:ch211-235m3.5/rab3ip/nde1/fyco1a/exoc6b/preb/ippk/bicdl1/borcs5/inpp5b/ccdc186/stard3nl/trim32/snapin/exoc5/cadps2/wdr11/mxb/stard9/pafah1b1a/sar1b/stxbp2/dtnbp1a/tfg
GO:0120036	GO:0120036	873	0.216104	0.956439	0.667343	0.898602	0.840734	4138	tags=23%, list=22%, signal=19%	30634/560986/553460/445048/114447/404232/259191/567323/100002113/554509/393323/100329702/554268/555805/562949/569398/100000647/100334777/30194/30154/393235/569881/563800/567770/334897/393549/386966/564234/567422/30292/406557/100148408/619201/100007346/402895/432387/558635/100134855/405810/407656/393666/564772/100333601/777623/317744/678586/407734/566274/352944/799354/447906/30151/58083/394058/442…	plasma membrane bounded cell projection organization	l1cama/pnpla6/snap29/dnal1/cxcr4b/chst11/fmr1/efhc2/coro1a/orc1/rtn4ip1/ulk2/col4a6/vaspa/ehd3/dagla/kctd13/whrna/alcama/gli2a/ttc9c/ttbk2b/ripor2/atr/rpe/asah1b/erbb2/efnb3a/plxna3/ndr2/mcrs1/foxc1a/disp1/ddr1/zgc:100846/pkd2/rapgef1a/mst1rb/ehd1a/shtn1/arl3l1/rest/mmp25b/zgc:154093/dnmt3bb.1/rtn4b/gpm6ab/unc5da/cxcl12a/cxcl12b/kifap3a/isl2b/appa/fus/parvaa/spag1a/plxnc1/robo4/man1a2/dbnlb/robo1…
GO:0006903	GO:0006903	20	0.280886	0.806413	0.7376	0.913984	0.855126	4138	tags=30%, list=22%, signal=23%	767763/436911/436592/558865/554177/336466	vesicle targeting	exoc6b/preb/stard3nl/wdr11/sar1b/tfg
GO:0051648	GO:0051648	103	0.212109	0.806034	0.819389	0.934473	0.874295	4138	tags=23%, list=22%, signal=18%	101884886/553605/566146/565649/767763/436911/541511/100537719/449650/563543/557112/436592/562764/567959/559010/407617/558865/360143/100149555/394246/554177/406578/394109/336466	vesicle localization	si:ch211-235m3.5/rab3ip/nde1/fyco1a/exoc6b/preb/ippk/bicdl1/borcs5/inpp5b/ccdc186/stard3nl/trim32/snapin/exoc5/cadps2/wdr11/mxb/stard9/pafah1b1a/sar1b/stxbp2/dtnbp1a/tfg
GO:0051383	GO:0051383	8	-0.555549	-1.35511	0.140553	0.625362	0.58509	4137	tags=62%, list=22%, signal=49%	393280/100332714/567320/565144/567359	kinetochore organization	nuf2/cenpx/cenpw/cenpk/cenph
GO:0051382	GO:0051382	7	-0.566585	-1.33826	0.141593	0.626108	0.585788	4137	tags=57%, list=22%, signal=44%	100332714/567320/565144/567359	kinetochore assembly	cenpx/cenpw/cenpk/cenph
GO:0048278	GO:0048278	21	0.270314	0.782751	0.768982	0.921235	0.86191	4137	tags=29%, list=22%, signal=22%	562669/393124/100005887/415141/406578/550577	vesicle docking	stx7l/uso1/vps18/stx12/stxbp2/stx6
GO:0048870	GO:0048870	686	0.277054	1.22106	0.0271543	0.400127	0.37436	4136	tags=27%, list=22%, signal=21%	796461/259252/114447/791518/559896/555782/562363/563056/100002113/560193/767790/565849/100135755/335573/266753/565437/557797/30457/445190/556734/30709/557258/399482/100151255/557062/406397/563800/564338/559454/324053/386966/768136/393643/406575/560634/567422/100148408/541320/100004398/100536594/566146/564123/568084/555788/555195/550477/100002946/449557/567537/325084/100334116/407656/100331176/100…	cell motility	nrg1/esr1/cxcr4b/hmox1a/cd99/ccdc135/radil/hcls1/coro1a/il34/pdgfab/ppp2r3a/il6r/ptpn6/acvrl1/fam83ha/itgb2/acvr2ba/jagn1b/itgb1a/tyro3/ptk2ba/arpc5b/itgav/fmnl1a/mmp9/ripor2/ngfrb/gpc5a/trim33/erbb2/nedd9/phactr4b/lta4h/miip/plxna3/foxc1a/itga6b/mettl3/cxcl8b.1/nde1/col18a1a/grip2a/srgap1b/nsmfa/arpin/cxcl8a/saa/cxcl20/src/hgfb/shtn1/gpc6b/sphk2/rest/def6a/med13b/oxsr1a/cyba/asap1a/cxcl12a/zbtb1…
GO:0048863	GO:0048863	251	0.236131	0.991259	0.504535	0.856237	0.801097	4136	tags=25%, list=22%, signal=19%	796461/564589/259191/58150/562363/563884/369195/30457/393650/30194/64812/386966/393643/100148408/100004398/564123/100002946/550236/564707/317744/30739/352910/567446/406455/322265/791175/100526683/30632/386704/791202/359830/30750/570267/553020/81885/30548/100000009/30474/140421/558865/353224/359834/794892/450059/393939/558742/436723/446117/405801/30749/30189/30686/30264/567494/405902/402973/394198…	stem cell differentiation	nrg1/batf/fmr1/hand2/radil/tgfb1b/tgfb3/acvr2ba/irf7/alcama/sox19b/erbb2/phactr4b/foxc1a/mettl3/col18a1a/cxcl8a/cdca7a/med13b/dnmt3bb.1/tgfbr2b/mib1/nusap1/rcc2/psmd11b/fev/aldh1l1/bmp2b/sox8b/vhl/fgf10a/pparda/urb2/paf1/meis3/foxd3/sema5bb/rx3/jag1a/wdr11/nrarpa/tgfb1a/notch1b/osr1/atf3/si:dkey-49n23.1/meox1/sf3b1/rbm24a/nr5a2/ptch1/myca/tbx16/pum2/nrp2b/nrp1b/fosab/lrp5/mych/hspg2/nrg2a/sema3fa
GO:0001667	GO:0001667	192	0.239244	0.980326	0.508235	0.856787	0.801612	4136	tags=26%, list=22%, signal=20%	796461/114447/562363/30457/100151255/386966/393643/100148408/564123/394015/564707/352944/799354/567446/406455/64617/560606/100526683/30632/259186/793882/568707/81885/30548/100000009/30474/415252/558865/336333/373882/353224/561589/117507/100002928/558742/558502/170457/30767/795902/492508/327204/405902/402973/334527/566945/568518/30369/30105/100006951/544658	ameboidal-type cell migration	nrg1/cxcr4b/radil/acvr2ba/itgav/erbb2/phactr4b/foxc1a/col18a1a/def6a/med13b/cxcl12a/cxcl12b/nusap1/rcc2/s1pr1/lmln/aldh1l1/bmp2b/pcdh10a/git2a/afp4/meis3/foxd3/sema5bb/rx3/eaf2/wdr11/gna13b/mmp14a/nrarpa/ezrb/prkci/iqgap1/si:dkey-49n23.1/ryk/s1pr2/stat3/epha3/churc1/rac1a/nrp2b/nrp1b/cap1/mmp14b/lrp5/fzd7a/wnt5b/nrg2a/sema3fa
GO:0001776	GO:0001776	15	0.327126	0.875204	0.63911	0.893398	0.835866	4136	tags=40%, list=22%, signal=31%	100134935/449557/559296/393100/415151/544658	leukocyte homeostasis	csf3r/saa/gbp4/ppp2r3c/rac2/sema3fa
GO:0048762	GO:0048762	177	0.212529	0.860697	0.753902	0.918989	0.859809	4136	tags=24%, list=22%, signal=19%	796461/259191/562363/30457/30194/64812/386966/393643/100148408/564123/564707/567446/406455/100526683/30632/386704/558148/338246/406431/30750/553020/81885/30548/100000009/30474/565508/558865/353224/100329779/558742/446117/30767/404040/100332594/30264/405902/402973/795670/568518/560341/565429/100006951/544658	mesenchymal cell differentiation	nrg1/fmr1/radil/acvr2ba/alcama/sox19b/erbb2/phactr4b/foxc1a/col18a1a/med13b/nusap1/rcc2/aldh1l1/bmp2b/sox8b/tcf21/bmper/prrx1a/pparda/paf1/meis3/foxd3/sema5bb/rx3/loxl2a/wdr11/nrarpa/rock1/si:dkey-49n23.1/sf3b1/stat3/dab2/tgfbr3/tbx16/nrp2b/nrp1b/llgl2/lrp5/mych/hspg2/nrg2a/sema3fa
GO:0060485	GO:0060485	231	0.20242	0.843944	0.826437	0.937295	0.876935	4136	tags=23%, list=22%, signal=18%	796461/259191/58150/562363/30254/30457/30194/64812/567770/386966/393643/100148408/564123/564707/567446/406455/117508/100526683/30632/386704/558148/338246/406431/30750/553020/81885/30548/100000009/30474/557048/565508/558865/353224/100329779/566557/558742/436723/446117/402893/30767/404040/100332594/30264/405902/402973/795670/568518/560341/286830/565429/100006951/544658	mesenchyme development	nrg1/fmr1/hand2/radil/tbx16l/acvr2ba/alcama/sox19b/atr/erbb2/phactr4b/foxc1a/col18a1a/med13b/nusap1/rcc2/klf2a/aldh1l1/bmp2b/sox8b/tcf21/bmper/prrx1a/pparda/paf1/meis3/foxd3/sema5bb/rx3/kmt2a/loxl2a/wdr11/nrarpa/rock1/furina/si:dkey-49n23.1/meox1/sf3b1/ikzf5/stat3/dab2/tgfbr3/tbx16/nrp2b/nrp1b/llgl2/lrp5/mych/lamb1a/hspg2/nrg2a/sema3fa
GO:0040011	GO:0040011	343	0.321853	1.37588	0.0037563	0.198096	0.185339	4134	tags=29%, list=22%, signal=23%	114447/791518/559896/767790/565849/100135755/335573/565437/557797/557258/563800/564338/324053/406575/560634/567422/100536594/555788/555195/550477/402895/100002946/449557/492773/567537/407656/568602/393551/100170829/352944/564967/336617/795785/406471/799354/436730/568117/100005593/64617/560765/100334698/560606/563803/100526683/565477/393435/497639/553366/100034523/359830/321046/403049/402857/10299…	locomotion	cxcr4b/hmox1a/cd99/pdgfab/ppp2r3a/il6r/ptpn6/fam83ha/itgb2/ptk2ba/ripor2/ngfrb/trim33/lta4h/miip/plxna3/cxcl8b.1/srgap1b/nsmfa/arpin/zgc:100846/cxcl8a/saa/pomk/cxcl20/shtn1/oxsr1a/cyba/asap1a/cxcl12a/zbtb17/thy1/cxcl18b/tnfrsf1a/cxcl12b/egfl6/spns2/adam8b/s1pr1/robo4/reck/lmln/ccr12a/aldh1l1/ccdc125/maco1b/fgf18b/ccr9a/ccl38.6/fgf10a/c3a.1/vegfc/s1pr4/il1fma/fgf2/plxnd1/ildr1b/fgf1a/hace1/tab1/va…
GO:0032970	GO:0032970	158	0.36513	1.46309	0.00599703	0.238453	0.223097	4134	tags=34%, list=22%, signal=27%	101886694/563056/406363/80963/555805/399482/553475/321070/550477/436609/405780/777623/791177/336381/799355/571256/553729/565410/393550/393152/337591/503591/432375/550487/573655/558551/100151439/393653/563843/336333/100329779/415204/565268/336933/557912/405801/445212/431730/100002872/406240/569585/553414/327029/553757/327204/474327/282676/447869/394056/556762/794975/558524/336650/415151	regulation of actin filament-based process	si:ch211-203d1.3/hcls1/scinlb/rnd3a/vaspa/arpc5b/alkbh4/rock2b/arpin/hax1/rnd1a/zgc:154093/zgc:158689/cotl1/pfn1/wasa/dbnlb/capga/arpc5la/washc5/fam49ba/fbxl22/twf1b/vaspb/rhof/si:ch73-15b2.5/rttn/rhogd/synpo2la/gna13b/rock1/arpc3/arhgef11/rhogb/ssh2b/rbm24a/fam49al/cdc42ep4a/cyfip2/mtpn/sptbn5/rnd1b/capza1a/ppm1f/rac1a/capza1b/hspd1/tmod2/wasf2/add3a/atrn/mgat1b/abracl/rac2
GO:0032956	GO:0032956	156	0.358617	1.43748	0.00758903	0.242033	0.226447	4134	tags=33%, list=22%, signal=26%	101886694/563056/406363/80963/555805/399482/553475/321070/550477/436609/405780/777623/791177/336381/799355/571256/553729/565410/393550/393152/337591/432375/550487/573655/558551/100151439/393653/563843/336333/100329779/415204/565268/336933/557912/405801/445212/431730/100002872/406240/569585/553414/327029/553757/327204/474327/282676/447869/394056/556762/794975/558524/415151	regulation of actin cytoskeleton organization	si:ch211-203d1.3/hcls1/scinlb/rnd3a/vaspa/arpc5b/alkbh4/rock2b/arpin/hax1/rnd1a/zgc:154093/zgc:158689/cotl1/pfn1/wasa/dbnlb/capga/arpc5la/washc5/fam49ba/twf1b/vaspb/rhof/si:ch73-15b2.5/rttn/rhogd/synpo2la/gna13b/rock1/arpc3/arhgef11/rhogb/ssh2b/rbm24a/fam49al/cdc42ep4a/cyfip2/mtpn/sptbn5/rnd1b/capza1a/ppm1f/rac1a/capza1b/hspd1/tmod2/wasf2/add3a/atrn/mgat1b/rac2
GO:2000145	GO:2000145	231	0.324233	1.35182	0.0169383	0.329714	0.308481	4134	tags=30%, list=22%, signal=23%	114447/791518/559896/767790/565849/100135755/335573/565437/557258/563800/564338/560634/567422/555788/555195/550477/407656/568602/100170829/352944/564967/336617/799354/436730/568117/100005593/64617/560765/100334698/560606/100526683/565477/497639/359830/321046/403049/404231/402998/447904/393733/572430/100000009/445408/373882/359834/565111/561231/558742/568838/280650/405769/170457/799204/559103/4925…	regulation of cell motility	cxcr4b/hmox1a/cd99/pdgfab/ppp2r3a/il6r/ptpn6/fam83ha/ptk2ba/ripor2/ngfrb/miip/plxna3/srgap1b/nsmfa/arpin/shtn1/oxsr1a/asap1a/cxcl12a/zbtb17/thy1/cxcl12b/egfl6/spns2/adam8b/s1pr1/robo4/reck/lmln/aldh1l1/ccdc125/fgf18b/fgf10a/c3a.1/vegfc/fgf2/plxnd1/ildr1b/fgf1a/hace1/sema5bb/gle1/mmp14a/tgfb1a/peak1/arhgap4b/si:dkey-49n23.1/slka/klf6a/syk/s1pr2/zmp:0000000936/inpp5d/churc1/rac1a/arhgef39/prox1a/nr…
GO:0051493	GO:0051493	213	0.318785	1.31355	0.0354191	0.431759	0.403954	4134	tags=30%, list=22%, signal=24%	101886694/563056/406363/80963/100330952/572219/555805/399482/553475/321070/557383/550477/326023/436609/557679/405780/777623/791177/336381/799355/571256/553729/556103/565410/393550/393152/337591/393973/565533/432375/550487/573655/558551/100151439/393653/563843/30664/336333/100329779/573266/415204/565268/334135/336933/557912/405801/445212/558638/431730/100002872/406240/569585/553414/327029/553757/3…	regulation of cytoskeleton organization	si:ch211-203d1.3/hcls1/scinlb/rnd3a/mid1/gas2l1/vaspa/arpc5b/alkbh4/rock2b/bicd2/arpin/zgc:66447/hax1/mapre2/rnd1a/zgc:154093/zgc:158689/cotl1/pfn1/wasa/dbnlb/dync1li1/capga/arpc5la/washc5/fam49ba/rae1/map1sb/twf1b/vaspb/rhof/si:ch73-15b2.5/rttn/rhogd/synpo2la/gsk3ab/gna13b/rock1/dync1li2/arpc3/arhgef11/mapre1a/rhogb/ssh2b/rbm24a/fam49al/zgc:162200/cdc42ep4a/cyfip2/mtpn/sptbn5/rnd1b/capza1a/ppm1f…
GO:0040012	GO:0040012	248	0.311193	1.3075	0.037415	0.431759	0.403954	4134	tags=28%, list=22%, signal=22%	114447/791518/559896/767790/565849/100135755/335573/565437/557258/563800/564338/560634/567422/555788/555195/550477/407656/568602/100170829/352944/564967/336617/799354/436730/568117/100005593/64617/560765/100334698/560606/100526683/565477/497639/359830/321046/403049/404231/402998/447904/393733/572430/100000009/445408/373882/359834/565111/561231/558742/568838/280650/405769/170457/799204/559103/4925…	regulation of locomotion	cxcr4b/hmox1a/cd99/pdgfab/ppp2r3a/il6r/ptpn6/fam83ha/ptk2ba/ripor2/ngfrb/miip/plxna3/srgap1b/nsmfa/arpin/shtn1/oxsr1a/asap1a/cxcl12a/zbtb17/thy1/cxcl12b/egfl6/spns2/adam8b/s1pr1/robo4/reck/lmln/aldh1l1/ccdc125/fgf18b/fgf10a/c3a.1/vegfc/fgf2/plxnd1/ildr1b/fgf1a/hace1/sema5bb/gle1/mmp14a/tgfb1a/peak1/arhgap4b/si:dkey-49n23.1/slka/klf6a/syk/s1pr2/zmp:0000000936/inpp5d/churc1/rac1a/arhgef39/prox1a/nr…
GO:0007010	GO:0007010	751	0.266467	1.17864	0.0374873	0.431759	0.403954	4134	tags=25%, list=22%, signal=21%	100148864/568789/394034/317743/445048/101886694/100330741/563056/100002113/566821/406363/777614/565849/259194/567100/492470/80963/100330952/565437/565345/572219/555805/554102/399482/393882/101885652/559348/557062/563679/373136/553475/393815/553981/386966/393643/393203/558976/767729/571393/321070/541550/557383/327510/566146/402892/100536120/568084/566257/550477/326023/793830/30453/436609/407656/79…	cytoskeleton organization	fhdc1/naa25/waslb/gapdh/dnal1/si:ch211-203d1.3/ccdc88b/hcls1/coro1a/ablim3/scinlb/tpcn2/ppp2r3a/prc1a/kiz/spire2/rnd3a/mid1/fam83ha/myo1f/gas2l1/vaspa/marcksa/arpc5b/tubg1/eppk1/syne2b/fmnl1a/zgc:136908/evpla/alkbh4/qki2/sptlc1/erbb2/phactr4b/prc1b/ranbp9/dync1i2a/map7a/rock2b/ablim1b/bicd2/rhoq/nde1/orai1b/havcr2/grip2a/si:dkeyp-23e4.3/arpin/zgc:66447/spata7/kifc1/hax1/shtn1/fmn2a/mapre2/rnd1a/z…
GO:0032878	GO:0032878	7	0.692929	1.5225	0.0434637	0.434637	0.406648	4134	tags=71%, list=22%, signal=55%	563800/407656/321836/795670/415151	regulation of establishment or maintenance of cell polarity	ripor2/shtn1/krit1/llgl2/rac2
GO:0044089	GO:0044089	77	0.382307	1.40711	0.0434193	0.434637	0.406648	4134	tags=36%, list=22%, signal=28%	100332642/555805/563800/326023/777623/100126012/791177/799355/796591/100000131/559490/559106/550487/777744/792831/445223/100535350/563843/100329779/378437/795251/431730/393573/553757/402973/321585/799686/415151	positive regulation of cellular component biogenesis	ambra1a/vaspa/ripor2/zgc:66447/zgc:154093/pan3/zgc:158689/pfn1/si:zfos-741a10.3/amigo3/tppp2/ambra1b/vaspb/rab3gap1/pan2/nek7/lrrc4bb/synpo2la/rock1/selenow2a/entr1/cdc42ep4a/palm1b/ppm1f/nrp1b/psmc6/dock11/rac2
GO:0044087	GO:0044087	231	0.300054	1.25101	0.0597701	0.467888	0.437757	4134	tags=32%, list=22%, signal=25%	100332642/101886694/563056/406363/555805/399482/563800/568195/326023/436609/777623/100126012/407734/791177/336381/58083/799355/571256/335538/553729/565410/436911/393550/796591/100000131/393152/559490/337591/569129/100332332/407723/559106/432375/368620/550487/777744/792831/445223/436799/100148449/641420/100535350/563843/560881/373882/100329779/561589/378437/415204/192333/557912/445212/323208/79525…	regulation of cellular component biogenesis	ambra1a/si:ch211-203d1.3/hcls1/scinlb/vaspa/arpc5b/ripor2/napbb/zgc:66447/hax1/zgc:154093/pan3/gpm6ab/zgc:158689/cotl1/appa/pfn1/wasa/man1a2/dbnlb/capga/preb/arpc5la/si:zfos-741a10.3/amigo3/washc5/tppp2/fam49ba/zdhhc12b/zdhhc12a/smcr8b/ambra1b/twf1b/abcc4/vaspb/rab3gap1/pan2/nek7/atp6v1f/nostrin/itgb1bp1/lrrc4bb/synpo2la/mtm1/mmp14a/rock1/ezrb/selenow2a/arpc3/mcm7/ssh2b/fam49al/tmem39a/entr1/cdc4…
GO:0022603	GO:0022603	248	0.288698	1.21299	0.103175	0.565923	0.529479	4134	tags=28%, list=22%, signal=22%	30634/259191/566054/117509/333938/100329702/557840/437007/556734/30194/327214/794234/325042/557062/100331186/567770/567422/406841/407656/777623/352944/140633/436730/368752/442922/64617/117508/553729/554168/100334698/492608/791202/338246/793882/100006456/494130/492781/407729/373110/402998/797132/393733/436799/394174/100004929/393653/561589/568405/567041/503775/321836/336933/30480/431730/564565/307…	regulation of anatomical structure morphogenesis	l1cama/fmr1/rspo2/klf2b/myh9a/ulk2/yjefn3/tspan18a/itgb1a/alcama/tmem33/cdc42se2/tnika/fmnl1a/oma1/atr/plxna3/tmem184a/shtn1/zgc:154093/cxcl12a/per2/egfl6/vat1/parvaa/s1pr1/klf2a/dbnlb/myh11a/reck/fmnl2b/vhl/bmper/git2a/fmnl2a/unc5b/mvda/caprin2/birc5a/plxnd1/sirt1/fgf1a/atp6v1f/pik3cd/zeb1a/rhogd/ezrb/csf1rb/mia3/rnf213a/krit1/rhogb/gata2a/cdc42ep4a/arhgap35b/stat3/palm1b/churc1/rac1a/mtdhb/pik3…
GO:0006935	GO:0006935	147	0.307877	1.22211	0.125	0.606244	0.567203	4134	tags=29%, list=22%, signal=23%	114447/100135755/557797/563800/324053/406575/100536594/100002946/449557/567537/568602/393551/352944/795785/406471/799354/64617/563803/393435/553366/100034523/359830/403049/402857/102997062/403084/553185/101883535/403306/368473/373105/558742/791200/791973/336933/100000764/559103/327204/406598/282676/792613/393229/415151	chemotaxis	cxcr4b/il6r/itgb2/ripor2/trim33/lta4h/cxcl8b.1/cxcl8a/saa/cxcl20/oxsr1a/cyba/cxcl12a/cxcl18b/tnfrsf1a/cxcl12b/s1pr1/ccr12a/maco1b/ccr9a/ccl38.6/fgf10a/vegfc/s1pr4/il1fma/tab1/vasna/cxcl11.5/rtn4r/scrib/rab13/si:dkey-49n23.1/lrrc15/cxcr3.2/rhogb/ackr3a/inpp5d/rac1a/pik3cg/hspd1/zgc:195173/rbpms2b/rac2
GO:0050793	GO:0050793	781	0.252886	1.11918	0.128673	0.612328	0.572896	4134	tags=25%, list=22%, signal=20%	796461/30634/100332642/368664/114447/259191/553310/566054/570248/140817/117509/572849/333938/777614/554509/560193/393323/100329702/566367/100134935/335573/557840/30117/369195/30584/437007/393650/553304/556734/30194/327214/30154/58127/794234/325042/557062/406397/100331186/563800/567770/393815/324215/497616/798009/567422/723994/100148408/100004398/553164/406841/407656/393666/564772/777623/550236/31…	regulation of developmental process	nrg1/l1cama/ambra1a/prmt5/cxcr4b/fmr1/elmo3/rspo2/galnt2/cebpd/klf2b/kmt5b/myh9a/tpcn2/orc1/il34/rtn4ip1/ulk2/abcd1/csf3r/ptpn6/yjefn3/spi1b/tgfb3/bmp7a/tspan18a/irf7/slc18a2/itgb1a/alcama/tmem33/gli2a/runx3/cdc42se2/tnika/fmnl1a/mmp9/oma1/ripor2/atr/qki2/igf2b/numbl/errfi1a/plxna3/crb2a/foxc1a/mettl3/lats1/tmem184a/shtn1/arl3l1/rest/zgc:154093/cdca7a/dnmt3bb.1/mef2ca/maff/cxcl12a/per2/ccm2/egfl6…
GO:0042330	GO:0042330	148	0.306305	1.21665	0.130489	0.613851	0.574321	4134	tags=29%, list=22%, signal=23%	114447/100135755/557797/563800/324053/406575/100536594/100002946/449557/567537/568602/393551/352944/795785/406471/799354/64617/563803/393435/553366/100034523/359830/403049/402857/102997062/403084/553185/101883535/403306/368473/373105/558742/791200/791973/336933/100000764/559103/327204/406598/282676/792613/393229/415151	taxis	cxcr4b/il6r/itgb2/ripor2/trim33/lta4h/cxcl8b.1/cxcl8a/saa/cxcl20/oxsr1a/cyba/cxcl12a/cxcl18b/tnfrsf1a/cxcl12b/s1pr1/ccr12a/maco1b/ccr9a/ccl38.6/fgf10a/vegfc/s1pr4/il1fma/tab1/vasna/cxcl11.5/rtn4r/scrib/rab13/si:dkey-49n23.1/lrrc15/cxcr3.2/rhogb/ackr3a/inpp5d/rac1a/pik3cg/hspd1/zgc:195173/rbpms2b/rac2
GO:0030865	GO:0030865	34	0.349125	1.1117	0.315789	0.800768	0.749201	4134	tags=35%, list=22%, signal=27%	557062/327510/492608/393653/373105/100002928/393100/336933/327204/561894/795670/415151	cortical cytoskeleton organization	fmnl1a/rhoq/fmnl2b/rhogd/rab13/iqgap1/ppp2r3c/rhogb/rac1a/nckap1/llgl2/rac2
GO:0031346	GO:0031346	69	0.292239	1.0509	0.388186	0.825524	0.772362	4134	tags=30%, list=22%, signal=24%	30634/563800/100007346/407656/777623/352944/553729/432375/407729/402998/100149185/378437/100006778/558502/795251/431730/393573/402973/567621/799686/415151	positive regulation of cell projection organization	l1cama/ripor2/ddr1/shtn1/zgc:154093/cxcl12a/dbnlb/twf1b/caprin2/plxnd1/cntf/selenow2a/il6st/ryk/entr1/cdc42ep4a/palm1b/nrp1b/tiam1a/dock11/rac2
GO:0120034	GO:0120034	25	0.339004	1.02582	0.429467	0.836225	0.782375	4134	tags=36%, list=22%, signal=28%	563800/777623/378437/795251/431730/393573/402973/799686/415151	positive regulation of plasma membrane bounded cell projection assembly	ripor2/zgc:154093/selenow2a/entr1/cdc42ep4a/palm1b/nrp1b/dock11/rac2
GO:0097581	GO:0097581	15	0.380319	1.01752	0.464229	0.843085	0.788792	4134	tags=40%, list=22%, signal=31%	560765/432375/568426/373882/566945/415151	lamellipodium organization	robo4/twf1b/spata13/mmp14a/mmp14b/rac2
GO:0048246	GO:0048246	15	0.301592	0.80689	0.713831	0.906079	0.84773	4134	tags=33%, list=22%, signal=26%	324053/393551/102997062/791973/415151	macrophage chemotaxis	trim33/cyba/il1fma/cxcr3.2/rac2
GO:0030031	GO:0030031	339	0.20772	0.887147	0.77533	0.923251	0.863796	4134	tags=23%, list=22%, signal=18%	445048/406363/554509/562949/393235/569881/563800/567770/334897/406557/432387/405810/407656/393666/777623/317744/407734/58083/442922/564953/560765/335538/565410/796591/432389/561057/406281/101885561/563543/100002307/563835/793658/432375/368620/323834/406560/322811/436799/100148449/559010/414929/568426/100149582/338230/558865/561589/497403/30519/117507/378437/321709/192333/751760/100000006/795251/4…	cell projection assembly	dnal1/scinlb/orc1/ehd3/ttc9c/ttbk2b/ripor2/atr/rpe/mcrs1/pkd2/ehd1a/shtn1/arl3l1/zgc:154093/dnmt3bb.1/gpm6ab/appa/parvaa/spag1a/robo4/man1a2/capga/si:zfos-741a10.3/ift172/sclt1/cluap1/rp1l1b/inpp5b/oscp1a/tctn2/arl13a/twf1b/abcc4/dusp23a/vgll4b/atp6v0d1/atp6v1f/nostrin/exoc5/ift57/spata13/si:ch211-71m22.1/unc119b/wdr11/ezrb/cenpf/myb/prkci/selenow2a/pcm1/mcm7/llgl1/slc12a8/entr1/cdc42ep4a/cyfip2/…
GO:0051235	GO:0051235	35	0.374088	1.19515	0.212635	0.700869	0.655735	4133	tags=34%, list=22%, signal=27%	445318/432387/100149388/567611/352914/572463/353363/558502/100000981/373113/30105/393648	maintenance of location	nrros/pkd2/itpr1b/itpr1a/selenon/ibtk/anxa6/ryk/htr2cl1/bcl2l10/wnt5b/rer1
GO:0051651	GO:0051651	34	0.312425	0.994837	0.493808	0.851662	0.796817	4133	tags=32%, list=22%, signal=25%	432387/100149388/567611/352914/572463/353363/558502/100000981/373113/30105/393648	maintenance of location in cell	pkd2/itpr1b/itpr1a/selenon/ibtk/anxa6/ryk/htr2cl1/bcl2l10/wnt5b/rer1
GO:0098773	GO:0098773	6	0.776235	1.63744	0.0145528	0.30794	0.28811	4132	tags=100%, list=22%, signal=78%	30094/324023/751760/795670/64267/100006951	skin epidermis development	slc39a7/dspa/llgl1/llgl2/atp1b1a/nrg2a
GO:0003208	GO:0003208	20	0.556977	1.59906	0.0221419	0.369437	0.345646	4132	tags=45%, list=22%, signal=35%	796461/117509/117508/64277/100004161/572430/393543/406569/100006951	cardiac ventricle morphogenesis	nrg1/klf2b/klf2a/arnt2/tbx5b/hace1/ilk/rbfox2/nrg2a
GO:0051336	GO:0051336	99	0.299139	1.13458	0.254617	0.749863	0.701574	4132	tags=27%, list=22%, signal=21%	100151400/563800/30449/559339/100170829/58083/562273/100334698/566261/569051/565190/565328/560581/406570/777744/393372/100331455/368473/568210/560226/795086/100006612/571919/359835/567621/494053/100006951	regulation of hydrolase activity	cpamd8/ripor2/serpinh1b/vps51/asap1a/appa/plxnc1/reck/c4/serpinb14/abr/itih6/asap2b/wfikkn1/rab3gap1/zgc:63863/adap2/scrib/ralgapa2/si:dkey-91m11.5/si:dkey-33c9.6/myo9aa/ppp1r26/timp2a/tiam1a/lxn/nrg2a
GO:0008544	GO:0008544	114	0.28051	1.08405	0.333333	0.805771	0.753881	4132	tags=27%, list=22%, signal=21%	140423/553460/30094/393650/402935/100334777/724006/798009/100141352/394141/393307/352910/493915/60636/563259/492781/541552/322811/359834/324023/751760/335409/405801/170457/30767/30679/795670/568518/323870/64267/100006951	epidermis development	jag1b/snap29/slc39a7/irf7/chm/whrna/mgat5/errfi1a/kremen1/dctn2/maff/mib1/atoh1b/pax5/dcdc2b/mvda/eya4/atp6v0d1/tgfb1a/dspa/llgl1/socs3a/rbm24a/s1pr2/stat3/prox1a/llgl2/lrp5/clint1a/atp1b1a/nrg2a
GO:0065009	GO:0065009	212	0.2341	0.963278	0.552538	0.87406	0.817773	4132	tags=25%, list=22%, signal=20%	327214/100151400/64812/57931/563800/550258/322348/570024/373874/393643/30449/559339/767752/553187/100170660/569226/100170829/58083/140818/562273/100334698/566261/352914/569051/565190/474330/565328/394099/560581/406570/777744/393372/403070/100331455/777615/557738/393412/368473/568210/560226/795086/100006612/406645/553189/571919/359835/407707/30679/334527/567621/30105/494053/100006951	regulation of molecular function	tmem33/cpamd8/sox19b/axin1/ripor2/mad2l2/setd6/crtc3/ripk2/phactr4b/serpinh1b/vps51/ccnyl1/dnmt3aa/si:ch211-195h23.3/irak1/asap1a/appa/ptpra/plxnc1/reck/c4/selenon/serpinb14/abr/prrc1/itih6/arrb2b/asap2b/wfikkn1/rab3gap1/zgc:63863/rgn/adap2/zfyve28/ccny/klhl24b/scrib/ralgapa2/si:dkey-91m11.5/si:dkey-33c9.6/myo9aa/ctsba/dnmt3ab/ppp1r26/timp2a/terf2ip/prox1a/cap1/tiam1a/wnt5b/lxn/nrg2a
GO:0050790	GO:0050790	152	0.234185	0.932875	0.585093	0.883165	0.826291	4132	tags=26%, list=22%, signal=21%	100151400/57931/563800/550258/393643/30449/559339/767752/553187/100170829/58083/140818/562273/100334698/566261/569051/565190/474330/565328/560581/406570/777744/393372/100331455/777615/557738/368473/568210/560226/795086/100006612/406645/553189/571919/359835/334527/567621/30105/494053/100006951	regulation of catalytic activity	cpamd8/axin1/ripor2/mad2l2/phactr4b/serpinh1b/vps51/ccnyl1/dnmt3aa/asap1a/appa/ptpra/plxnc1/reck/c4/serpinb14/abr/prrc1/itih6/asap2b/wfikkn1/rab3gap1/zgc:63863/adap2/zfyve28/ccny/scrib/ralgapa2/si:dkey-91m11.5/si:dkey-33c9.6/myo9aa/ctsba/dnmt3ab/ppp1r26/timp2a/cap1/tiam1a/wnt5b/lxn/nrg2a
GO:0006082	GO:0006082	493	0.322943	1.40316	0.000896449	0.0870924	0.0814838	4131	tags=28%, list=22%, signal=22%	393984/317743/652982/777719/321664/334116/100002035/393888/323107/566367/560944/445225/322228/369193/393147/100148360/550550/557714/569398/560020/336977/792692/619247/393639/798364/768196/572518/64815/368775/406725/393549/406575/570368/553401/399479/555840/791728/80939/559656/259189/100149838/406368/554145/494076/550565/436747/559403/403338/568099/557919/100000859/563642/569104/406791/493602/5532…	organic acid metabolic process	aacs/gapdh/ireb2/papss2a/aldob/eno1a/acsm3/abhd2a/pgam1a/abcd1/pfkpa/uevld/bhmt/aldocb/acad11/gatd1/mecr/pparab/dagla/acss2l/hagh/aldoca/aasdhppt/ilvbl/hibch/me1/oat/hsd17b8/ivd/elovl1b/asah1b/lta4h/arg1/hadhaa/dldh/pdk1/renbp/papss2b/acsl3b/hgd/pycr1b/acbd4/elovl8b/dhtkd1/gnpda1/ldhbb/acaca/gnmt/dsela/adpgk/ehhadh/sdsl/acoxl/hk1/asah2/pcxa/zgc:56585/acss2/enoph1/pdhb/pdk4/glula/pgk1/asrgl1/acadl…
GO:0030155	GO:0030155	123	0.299023	1.15854	0.209363	0.698806	0.653805	4128	tags=30%, list=22%, signal=24%	100332642/368419/557258/563800/30400/393878/324215/100004398/337597/100002946/100538108/353225/558224/100005593/560765/100538282/790927/337591/559106/791188/402998/641563/641420/100004929/553341/497302/353224/447883/405769/327284/103283056/100321723/563365/282676/791140/114425/445393	regulation of cell adhesion	ambra1a/ccdc80/ptk2ba/ripor2/b2m/fermt3b/igf2b/mettl3/lgals9l1/cxcl8a/plaub/nrarpb/ecm2/adam8b/robo4/si:dkey-208m12.2/triobpb/fam49ba/ambra1b/hs2st1a/plxnd1/zgc:123297/itgb1bp1/zeb1a/lmo7a/si:dkeyp-77h1.4/nrarpa/zgc:101783/syk/lgals9l3/tet3/si:dkey-192g7.3/podxl/hspd1/cd276/zeb1b/ppp1r12a
GO:0007411	GO:0007411	234	0.230308	0.961037	0.578161	0.881006	0.824272	4128	tags=26%, list=22%, signal=20%	114447/404232/554268/555805/30154/564234/567422/30292/100148408/619201/100134855/393666/564772/100333601/678586/566274/352944/799354/562273/560765/30769/64277/493783/100006460/572060/571909/641469/403049/566470/494130/550487/30157/402998/553185/100000009/567941/403306/565921/373882/368473/30218/406735/114377/558742/556605/791200/403006/114402/432372/100002872/30767/327204/402931/30227/405902/2868…	axon guidance	cxcr4b/chst11/col4a6/vaspa/gli2a/efnb3a/plxna3/ndr2/foxc1a/disp1/mst1rb/arl3l1/rest/mmp25b/rtn4b/unc5da/cxcl12a/cxcl12b/plxnc1/robo4/robo1/arnt2/extl3/efna3a/rab33ba/atl1/ntn2/vegfc/gdf6a/unc5b/vaspb/isl2a/plxnd1/vasna/sema5bb/e2f7/rtn4r/fzd3a/mmp14a/scrib/efna2a/hnrnpr/efnb1/si:dkey-49n23.1/lamb1b/lrrc15/nptnb/efnb2b/cpsf1/cyfip2/stat3/rac1a/slc35b2/ntn1a/nrp2b/lamc1/nrp1b/plxna2/rbpms2b/lamb1a/…
GO:0097485	GO:0097485	234	0.230308	0.961037	0.578161	0.881006	0.824272	4128	tags=26%, list=22%, signal=20%	114447/404232/554268/555805/30154/564234/567422/30292/100148408/619201/100134855/393666/564772/100333601/678586/566274/352944/799354/562273/560765/30769/64277/493783/100006460/572060/571909/641469/403049/566470/494130/550487/30157/402998/553185/100000009/567941/403306/565921/373882/368473/30218/406735/114377/558742/556605/791200/403006/114402/432372/100002872/30767/327204/402931/30227/405902/2868…	neuron projection guidance	cxcr4b/chst11/col4a6/vaspa/gli2a/efnb3a/plxna3/ndr2/foxc1a/disp1/mst1rb/arl3l1/rest/mmp25b/rtn4b/unc5da/cxcl12a/cxcl12b/plxnc1/robo4/robo1/arnt2/extl3/efna3a/rab33ba/atl1/ntn2/vegfc/gdf6a/unc5b/vaspb/isl2a/plxnd1/vasna/sema5bb/e2f7/rtn4r/fzd3a/mmp14a/scrib/efna2a/hnrnpr/efnb1/si:dkey-49n23.1/lamb1b/lrrc15/nptnb/efnb2b/cpsf1/cyfip2/stat3/rac1a/slc35b2/ntn1a/nrp2b/lamc1/nrp1b/plxna2/rbpms2b/lamb1a/…
GO:0010470	GO:0010470	6	0.32353	0.682476	0.850909	0.94568	0.884781	4127	tags=33%, list=22%, signal=26%	100004929/114425	regulation of gastrulation	zeb1a/zeb1b
GO:0140352	GO:0140352	224	0.268178	1.1163	0.229527	0.724805	0.67813	4125	tags=24%, list=22%, signal=19%	553460/393984/562393/322338/101882842/798071/568195/30292/100000558/555258/30468/566397/406798/406420/767763/566537/568029/567877/30711/572060/64609/334015/64611/368620/550457/557482/641321/567959/553407/101882017/559010/280653/100005887/64272/450039/407617/266961/572466/373105/564076/567041/751760/393993/406360/436881/568486/406578/436839/795670/447892/323003/394109/64267/569366	export from cell	snap29/aacs/mctp2a/exoc1/si:dkey-45k15.1/sec13/napbb/ndr2/vipb/slc47a4/atp1b3a/syt12/rab11ba/wls/exoc6b/slc38a2/exoc8/syt2a/snap25b/rab33ba/atp1a2a/exoc3/atp1a3b/abcc4/rab3ab/rab3b/snap23.2/snapin/sec24d/sytl3/exoc5/trpm7/vps18/atp1b3b/chga/cadps2/hnf1a/sytl2b/rab13/unc13d/mia3/llgl1/ralaa/sdf4/rgp1/rims1b/stxbp2/rab10/llgl2/zgc:101731/trappc11/dtnbp1a/atp1b1a/tnfaip2b
GO:0032940	GO:0032940	198	0.263035	1.07794	0.302021	0.788472	0.737696	4125	tags=24%, list=22%, signal=19%	553460/393984/562393/322338/101882842/798071/568195/30292/100000558/566397/406798/406420/767763/566537/568029/567877/30711/572060/334015/368620/550457/557482/641321/567959/553407/101882017/559010/280653/100005887/450039/407617/266961/572466/373105/564076/567041/751760/393993/406360/436881/568486/406578/436839/795670/447892/323003/394109/569366	secretion by cell	snap29/aacs/mctp2a/exoc1/si:dkey-45k15.1/sec13/napbb/ndr2/vipb/syt12/rab11ba/wls/exoc6b/slc38a2/exoc8/syt2a/snap25b/rab33ba/exoc3/abcc4/rab3ab/rab3b/snap23.2/snapin/sec24d/sytl3/exoc5/trpm7/vps18/chga/cadps2/hnf1a/sytl2b/rab13/unc13d/mia3/llgl1/ralaa/sdf4/rgp1/rims1b/stxbp2/rab10/llgl2/zgc:101731/trappc11/dtnbp1a/tnfaip2b
GO:0006887	GO:0006887	133	0.253396	0.994649	0.463602	0.843085	0.788792	4125	tags=25%, list=22%, signal=19%	553460/322338/101882842/568195/566397/406798/767763/568029/567877/30711/572060/334015/550457/557482/641321/567959/101882017/559010/100005887/407617/572466/373105/564076/751760/393993/406360/568486/406578/436839/795670/447892/394109/569366	exocytosis	snap29/exoc1/si:dkey-45k15.1/napbb/syt12/rab11ba/exoc6b/exoc8/syt2a/snap25b/rab33ba/exoc3/rab3ab/rab3b/snap23.2/snapin/sytl3/exoc5/vps18/cadps2/sytl2b/rab13/unc13d/llgl1/ralaa/sdf4/rims1b/stxbp2/rab10/llgl2/zgc:101731/dtnbp1a/tnfaip2b
GO:0045682	GO:0045682	5	0.776627	1.55196	0.0236433	0.379657	0.355208	4124	tags=100%, list=22%, signal=78%	798009/393307/795670/323870/64267	regulation of epidermis development	errfi1a/maff/llgl2/clint1a/atp1b1a
GO:0006883	GO:0006883	15	0.479271	1.28226	0.174881	0.660638	0.618094	4124	tags=40%, list=22%, signal=31%	30468/64609/64611/64272/394110/64267	intracellular sodium ion homeostasis	atp1b3a/atp1a2a/atp1a3b/atp1b3b/atp6v1aa/atp1b1a
GO:0055075	GO:0055075	21	0.367146	1.06315	0.399031	0.827828	0.774518	4124	tags=33%, list=22%, signal=26%	793341/30468/64609/64611/64272/767698/64267	potassium ion homeostasis	slc12a9/atp1b3a/atp1a2a/atp1a3b/atp1b3b/zgc:153039/atp1b1a
GO:0050673	GO:0050673	62	0.388829	1.39219	0.0560224	0.461776	0.432039	4123	tags=37%, list=22%, signal=29%	402862/100151255/323695/324215/378478/353225/556087/100003014/415240/393104/403049/280653/565508/353224/399483/30418/100001168/100004175/368329/563920/795670/792928/565429	epithelial cell proliferation	cdkn1ba/itgav/cav1/igf2b/egfra/nrarpb/wnt2bb/zgc:153292/cav2/saal1/vegfc/trpm7/loxl2a/nrarpa/cdkn1ca/nr2f1a/jcada/cdkn1cb/cdkn1bb/dll4/llgl2/tgfbr1b/hspg2
GO:0000018	GO:0000018	29	0.511415	1.57327	0.024705	0.383927	0.359203	4120	tags=48%, list=22%, signal=38%	100333275/572849/100537402/792275/751661/571135/560910/406820/562307/573073/563218/407707/406712/554861	regulation of DNA recombination	si:dkey-108k21.10/kmt5b/si:ch73-368j24.12/si:ch211-113a14.18/zgc:153405/si:dkey-23a13.17/si:dkey-261m9.12/actr2a/si:ch73-368j24.11/si:ch211-113a14.24/rmi2/terf2ip/pias4a/actr2b
GO:2000781	GO:2000781	13	0.553758	1.42391	0.091354	0.53981	0.505048	4120	tags=54%, list=22%, signal=42%	572849/492470/406820/393938/557962/406712/554861	positive regulation of double-strand break repair	kmt5b/spire2/actr2a/fh/spire1a/pias4a/actr2b
GO:2000779	GO:2000779	25	0.312814	0.946569	0.540752	0.866103	0.810328	4120	tags=36%, list=22%, signal=28%	572849/492470/406820/393938/557962/563218/407707/406712/554861	regulation of double-strand break repair	kmt5b/spire2/actr2a/fh/spire1a/rmi2/terf2ip/pias4a/actr2b
GO:0006282	GO:0006282	37	0.263649	0.854052	0.694402	0.899631	0.841697	4120	tags=32%, list=22%, signal=25%	572849/492470/406820/559134/393938/447819/557962/322007/563218/407707/406712/554861	regulation of DNA repair	kmt5b/spire2/actr2a/parga/fh/eya2/spire1a/usp1/rmi2/terf2ip/pias4a/actr2b
GO:1905168	GO:1905168	7	0.295095	0.648381	0.9	0.961407	0.899495	4120	tags=43%, list=22%, signal=33%	406820/406712/554861	positive regulation of double-strand break repair via homologous recombination	actr2a/pias4a/actr2b
GO:1901137	GO:1901137	383	0.329456	1.41598	0.00130481	0.108951	0.101935	4114	tags=28%, list=22%, signal=23%	497279/100148828/553944/777719/404232/777765/323918/447928/100317129/558684/796669/436629/436594/557060/563878/140520/405822/323994/724006/436595/100006345/564667/562250/497281/793735/100534759/560605/80939/557725/431743/558466/767675/492773/563446/394230/445327/793671/436733/322513/406248/368909/572027/100333702/286748/497542/554143/768123/567913/101669768/497615/564281/493783/334161/58141/47432…	carbohydrate derivative biosynthetic process	ext1a/b4galt2/ugcg/papss2a/chst11/gk5/stt3b/uck1/ndst3/b4galnt1a/si:dkey-37g12.1/nus1/slc30a5/fam20b/pomt2/mt-atp8/pgm2/pigc/mgat5/nudt2/fktn/tmtc2a/fut7/ext1c/gal3st1a/si:dkey-22n8.3/tmtc4/papss2b/tyw5/gmppaa/uckl1b/pigs/pomk/xylt2/st3gal5/alg6/csgalnact1a/zgc:92907/uap1/itm2bb/rrm2b/ppat/adcy9/b3gnt7/uggt2/gnpnat1/b4galt1l/mogs/b4gat1/fut10/c1galt1b/extl3/alg1/gart/pgm3/ampd3b/pfas/alg11/alg8/m…
GO:0009100	GO:0009100	219	0.323971	1.3438	0.017965	0.33964	0.317768	4114	tags=31%, list=22%, signal=24%	497279/100148828/404232/323918/100317129/436629/562939/557060/563878/30078/724006/100006345/564667/562250/497281/560605/492773/563446/394230/568099/445327/793671/436733/406248/286748/497542/560219/768123/567913/101669768/497615/564281/493783/334161/407614/563849/327601/557187/791188/446213/436822/569353/445060/569769/393098/561756/571426/556315/563594/777668/553162/641495/724080/393649/567541/559…	glycoprotein metabolic process	ext1a/b4galt2/chst11/stt3b/ndst3/nus1/si:ch211-282j22.3/fam20b/pomt2/nccrp1/mgat5/fktn/tmtc2a/fut7/ext1c/tmtc4/pomk/xylt2/st3gal5/dsela/alg6/csgalnact1a/zgc:92907/itm2bb/b3gnt7/uggt2/man2a1/b4galt1l/mogs/b4gat1/fut10/c1galt1b/extl3/alg1/alg11/sgsh/alg8/rxylt1/hs2st1a/large1/itm2ca/hs6st3b/b3gat2/pomt1/ctu1/b4galt3/fkrp/gxylt1b/st6galnac5a/pofut2/hs6st1a/poglut1/b4galt5/mgat1a/gxylt2/edem3/ogt.1/b…
GO:0009101	GO:0009101	197	0.326177	1.33748	0.0287479	0.404286	0.378251	4114	tags=31%, list=22%, signal=24%	497279/100148828/404232/323918/100317129/436629/557060/563878/724006/100006345/564667/562250/497281/560605/492773/563446/394230/445327/793671/436733/406248/286748/497542/768123/567913/101669768/497615/564281/493783/334161/407614/327601/557187/791188/446213/436822/569353/445060/569769/393098/561756/571426/556315/563594/777668/553162/641495/724080/393649/567541/337685/793362/553288/474331/402931/55…	glycoprotein biosynthetic process	ext1a/b4galt2/chst11/stt3b/ndst3/nus1/fam20b/pomt2/mgat5/fktn/tmtc2a/fut7/ext1c/tmtc4/pomk/xylt2/st3gal5/alg6/csgalnact1a/zgc:92907/itm2bb/b3gnt7/uggt2/b4galt1l/mogs/b4gat1/fut10/c1galt1b/extl3/alg1/alg11/alg8/rxylt1/hs2st1a/large1/itm2ca/hs6st3b/b3gat2/pomt1/ctu1/b4galt3/fkrp/gxylt1b/st6galnac5a/pofut2/hs6st1a/poglut1/b4galt5/mgat1a/gxylt2/ogt.1/b3gnt2b/uggt1/dolpp1/slc35b2/b3galnt2/uxs1/trappc1…
GO:0006486	GO:0006486	158	0.303178	1.21485	0.131611	0.614747	0.575159	4114	tags=31%, list=22%, signal=24%	497279/100148828/323918/436629/563878/724006/100006345/564667/562250/497281/560605/492773/394230/445327/436733/286748/497542/768123/567913/101669768/497615/564281/493783/334161/407614/327601/557187/446213/445060/569769/393098/561756/571426/556315/563594/777668/641495/724080/393649/567541/337685/793362/553288/474331/553716/323003/324944/445202/558524	protein glycosylation	ext1a/b4galt2/stt3b/nus1/pomt2/mgat5/fktn/tmtc2a/fut7/ext1c/tmtc4/pomk/st3gal5/alg6/zgc:92907/b3gnt7/uggt2/b4galt1l/mogs/b4gat1/fut10/c1galt1b/extl3/alg1/alg11/alg8/rxylt1/large1/b3gat2/pomt1/ctu1/b4galt3/fkrp/gxylt1b/st6galnac5a/pofut2/poglut1/b4galt5/mgat1a/gxylt2/ogt.1/b3gnt2b/uggt1/dolpp1/b3galnt2/trappc11/magt1/dpm1/mgat1b
GO:0043413	GO:0043413	158	0.303178	1.21485	0.131611	0.614747	0.575159	4114	tags=31%, list=22%, signal=24%	497279/100148828/323918/436629/563878/724006/100006345/564667/562250/497281/560605/492773/394230/445327/436733/286748/497542/768123/567913/101669768/497615/564281/493783/334161/407614/327601/557187/446213/445060/569769/393098/561756/571426/556315/563594/777668/641495/724080/393649/567541/337685/793362/553288/474331/553716/323003/324944/445202/558524	macromolecule glycosylation	ext1a/b4galt2/stt3b/nus1/pomt2/mgat5/fktn/tmtc2a/fut7/ext1c/tmtc4/pomk/st3gal5/alg6/zgc:92907/b3gnt7/uggt2/b4galt1l/mogs/b4gat1/fut10/c1galt1b/extl3/alg1/alg11/alg8/rxylt1/large1/b3gat2/pomt1/ctu1/b4galt3/fkrp/gxylt1b/st6galnac5a/pofut2/poglut1/b4galt5/mgat1a/gxylt2/ogt.1/b3gnt2b/uggt1/dolpp1/b3galnt2/trappc11/magt1/dpm1/mgat1b
GO:0000724	GO:0000724	85	-0.253158	-1.09264	0.270992	0.770021	0.720434	4114	tags=36%, list=22%, signal=28%	797342/447862/286747/406487/572562/406839/406721/556111/641417/562705/558923/334682/100001845/492655/560482/566749/564644/100333759/80965/322275/192323/337598/678635/393196/544655/557127/393313/406637/503732/404608/325530	double-strand break repair via homologous recombination	helb/nucks1a/mcm5/rad51/gins4/mus81/rad51b/ap5s1/mrnip/ppp4cb/palb2/wdr48b/slx1b/tonsl/rad54b/smc5/nsmce2/swi5/hdgfl2/rad21a/mcm3/mcm4/parpbp/rpa3/nbn/si:dkey-119f1.1/ube2nb/mre11a/rtel1/rad51d/zswim7
GO:0000725	GO:0000725	85	-0.253158	-1.09264	0.270992	0.770021	0.720434	4114	tags=36%, list=22%, signal=28%	797342/447862/286747/406487/572562/406839/406721/556111/641417/562705/558923/334682/100001845/492655/560482/566749/564644/100333759/80965/322275/192323/337598/678635/393196/544655/557127/393313/406637/503732/404608/325530	recombinational repair	helb/nucks1a/mcm5/rad51/gins4/mus81/rad51b/ap5s1/mrnip/ppp4cb/palb2/wdr48b/slx1b/tonsl/rad54b/smc5/nsmce2/swi5/hdgfl2/rad21a/mcm3/mcm4/parpbp/rpa3/nbn/si:dkey-119f1.1/ube2nb/mre11a/rtel1/rad51d/zswim7
GO:0110020	GO:0110020	24	0.320815	0.962069	0.533439	0.860898	0.805458	4114	tags=38%, list=22%, signal=29%	553475/393152/100151439/100329779/405801/553757/282676/794975/558524	regulation of actomyosin structure organization	alkbh4/washc5/rttn/rock1/rbm24a/ppm1f/hspd1/atrn/mgat1b
GO:0006620	GO:0006620	7	0.621441	1.36543	0.109091	0.577134	0.539968	4113	tags=57%, list=22%, signal=44%	393270/563660/791986/436772	post-translational protein targeting to endoplasmic reticulum membrane	zgc:56596/sec62/sec61b/sec61g
GO:0006605	GO:0006605	109	0.253319	0.974338	0.50983	0.85713	0.801933	4113	tags=30%, list=22%, signal=24%	394071/777734/564062/393270/393296/353225/100004941/559037/393955/777738/445082/569129/393865/445301/100332332/561776/405895/541406/541528/100334198/100144560/353224/563660/266757/497181/100535463/337190/406486/561817/791986/282676/406309/436772	protein targeting	srp9/zdhhc15b/zdhhc18a/zgc:56596/hps4/nrarpb/grpel2/grpel1/ankrd10a/vps37c/dnajc15/zdhhc12b/zgc:77880/zdhhc23b/zdhhc12a/zdhhc20a/tomm40l/lamp2/zgc:113278/zdhhc11/zdhhc21/nrarpa/sec62/tram1/tomm5/timm23b/ssr3/m6pr/zdhhc4/sec61b/hspd1/tomm20a/sec61g
GO:0065002	GO:0065002	17	0.251937	0.696355	0.840256	0.941952	0.881293	4113	tags=35%, list=22%, signal=27%	541528/563660/266757/541405/791986/436772	intracellular protein transmembrane transport	zgc:113278/sec62/tram1/pex7/sec61b/sec61g
GO:0031101	GO:0031101	83	0.47939	1.77823	0.000300838	0.0488221	0.0456781	4112	tags=37%, list=22%, signal=29%	140423/796461/334724/570248/30511/57931/406397/30183/386966/324215/30449/373085/352944/406471/140818/554105/322921/797132/326078/317763/794892/324023/192335/30072/561411/406645/562822/282676/568518/30105/286830	fin regeneration	jag1b/nrg1/anxa1a/galnt2/msx1b/axin1/mmp9/acvr1ba/erbb2/igf2b/serpinh1b/hspa9/cxcl12a/tnfrsf1a/ptpra/prdx5/nid2a/sirt1/mta2/ttk/notch1b/dspa/atp6v1e1b/inhbaa/yap1/ctsba/bmpr2a/hspd1/lrp5/wnt5b/lamb1a
GO:0042246	GO:0042246	145	0.386696	1.53343	0.00305134	0.179179	0.167641	4112	tags=32%, list=22%, signal=25%	140423/796461/114447/334724/570248/140817/30511/57931/406397/30183/323695/386966/324215/724006/30449/373085/352944/406471/140818/353314/554105/403049/322921/446213/797132/563989/326078/317763/406625/794892/324023/192335/494180/30072/30767/561411/406645/562822/58146/321756/394198/282676/325004/568518/30105/286830	tissue regeneration	jag1b/nrg1/cxcr4b/anxa1a/galnt2/cebpd/msx1b/axin1/mmp9/acvr1ba/cav1/erbb2/igf2b/mgat5/serpinh1b/hspa9/cxcl12a/tnfrsf1a/ptpra/dusp6/prdx5/vegfc/nid2a/large1/sirt1/trpc6a/mta2/ttk/lgmn/notch1b/dspa/atp6v1e1b/atg5/inhbaa/stat3/yap1/ctsba/bmpr2a/hey2/tgif1/fosab/hspd1/sdcbp2/lrp5/wnt5b/lamb1a
GO:0031290	GO:0031290	45	0.31143	1.05686	0.399413	0.827828	0.774518	4112	tags=33%, list=22%, signal=26%	114447/30154/30292/619201/352944/799354/493783/566470/373882/432372/100002872/402931/286832/393229/286830	retinal ganglion cell axon guidance	cxcr4b/gli2a/ndr2/disp1/cxcl12a/cxcl12b/extl3/gdf6a/mmp14a/cpsf1/cyfip2/slc35b2/lamc1/rbpms2b/lamb1a
GO:0007634	GO:0007634	20	0.280938	0.806562	0.7376	0.913984	0.855126	4112	tags=30%, list=22%, signal=23%	569398/393678/100005887/406641/286832/286830	optokinetic behavior	dagla/rlbp1a/vps18/cyp20a1/lamc1/lamb1a
GO:0032479	GO:0032479	10	0.65565	1.60548	0.0321804	0.421966	0.394792	4111	tags=70%, list=22%, signal=54%	317743/569773/791148/403147/406712/282676/334717	regulation of type I interferon production	gapdh/zbtb16b/gpatch3/ticam1/pias4a/hspd1/banf1
GO:0032606	GO:0032606	10	0.65565	1.60548	0.0321804	0.421966	0.394792	4111	tags=70%, list=22%, signal=54%	317743/569773/791148/403147/406712/282676/334717	type I interferon production	gapdh/zbtb16b/gpatch3/ticam1/pias4a/hspd1/banf1
GO:0032480	GO:0032480	4	0.652637	1.21822	0.232176	0.724805	0.67813	4111	tags=75%, list=22%, signal=58%	791148/406712/334717	negative regulation of type I interferon production	gpatch3/pias4a/banf1
GO:0030041	GO:0030041	92	0.410894	1.5499	0.00550098	0.231596	0.216682	4109	tags=36%, list=22%, signal=28%	100148864/101886694/563056/406363/492470/555805/399482/436609/777623/791177/336381/799355/571256/553729/565410/393550/393152/337591/432375/550487/557962/415204/557912/445212/431730/100002872/406240/569585/327029/474327/447869/556762/327068	actin filament polymerization	fhdc1/si:ch211-203d1.3/hcls1/scinlb/spire2/vaspa/arpc5b/hax1/zgc:154093/zgc:158689/cotl1/pfn1/wasa/dbnlb/capga/arpc5la/washc5/fam49ba/twf1b/vaspb/spire1a/arpc3/ssh2b/fam49al/cdc42ep4a/cyfip2/mtpn/sptbn5/capza1a/capza1b/tmod2/add3a/arpc2
GO:0051258	GO:0051258	115	0.387197	1.49441	0.00653375	0.240639	0.225142	4109	tags=35%, list=22%, signal=27%	100332642/100148864/101886694/563056/406363/492470/555805/399482/393882/566146/326023/436609/777623/791177/336381/799355/571256/553729/565410/393550/393152/559490/337591/337315/559106/432375/550487/557962/415204/557912/445212/431730/100002872/406240/569585/327029/474327/447869/556762/327068	protein polymerization	ambra1a/fhdc1/si:ch211-203d1.3/hcls1/scinlb/spire2/vaspa/arpc5b/tubg1/nde1/zgc:66447/hax1/zgc:154093/zgc:158689/cotl1/pfn1/wasa/dbnlb/capga/arpc5la/washc5/tppp2/fam49ba/fgb/ambra1b/twf1b/vaspb/spire1a/arpc3/ssh2b/fam49al/cdc42ep4a/cyfip2/mtpn/sptbn5/capza1a/capza1b/tmod2/add3a/arpc2
GO:0008154	GO:0008154	102	0.374265	1.42005	0.0240953	0.380813	0.356289	4109	tags=34%, list=22%, signal=27%	100148864/101886694/563056/406363/492470/555805/399482/436609/777623/791177/336381/799355/571256/553729/565410/393550/393152/568573/337591/403001/432375/550487/557962/415204/557912/445212/431730/100002872/406240/569585/327029/474327/447869/556762/327068	actin polymerization or depolymerization	fhdc1/si:ch211-203d1.3/hcls1/scinlb/spire2/vaspa/arpc5b/hax1/zgc:154093/zgc:158689/cotl1/pfn1/wasa/dbnlb/capga/arpc5la/washc5/mical1/fam49ba/cfl2/twf1b/vaspb/spire1a/arpc3/ssh2b/fam49al/cdc42ep4a/cyfip2/mtpn/sptbn5/capza1a/capza1b/tmod2/add3a/arpc2
GO:0006661	GO:0006661	55	0.281908	0.982604	0.491329	0.851662	0.796817	4105	tags=33%, list=22%, signal=26%	436594/323994/553629/447912/767675/402942/100002263/394174/560360/564478/393448/393509/555899/406598/561737/564750/562919/445202	phosphatidylinositol biosynthetic process	slc30a5/pigc/pip5k1aa/vac14/pigs/pigf/pik3cb/pik3cd/pip4k2aa/ip6k1/pigb/mboat7/si:ch211-160o17.2/pik3cg/pik3ca/pi4k2b/itpkca/dpm1
GO:0046474	GO:0046474	87	0.259653	0.969361	0.514286	0.858857	0.803549	4105	tags=30%, list=22%, signal=23%	100332911/436594/555330/777624/550327/323994/553629/447912/100004136/767675/402942/641323/100002263/100001552/394174/560360/436958/564478/393448/393509/555899/406598/561737/564750/562919/445202	glycerophospholipid biosynthetic process	gpam/slc30a5/etnk2/agpat2/pcyt1aa/pigc/pip5k1aa/vac14/ptdss2/pigs/pigf/tamm41/pik3cb/pcyt1ba/pik3cd/pip4k2aa/gpat3/ip6k1/pigb/mboat7/si:ch211-160o17.2/pik3cg/pik3ca/pi4k2b/itpkca/dpm1
GO:0009070	GO:0009070	12	-0.48453	-1.33747	0.138889	0.625362	0.58509	4102	tags=50%, list=22%, signal=39%	606663/324947/321928/322055/550524/266987	serine family amino acid biosynthetic process	psph/sephs1/phgdh/cth/cbsa/cbsb
GO:0006627	GO:0006627	4	-0.777886	-1.49247	0.0379998	0.431759	0.403954	4101	tags=100%, list=22%, signal=78%	795154/492801/503532	protein processing involved in protein targeting to mitochondrion	immp1l/pmpca/pmpcb
GO:0042221	GO:0042221	878	0.276518	1.22362	0.0102523	0.266466	0.249306	4099	tags=25%, list=22%, signal=20%	797527/259252/114447/692127/791518/334724/387296/393888/792085/373879/100037384/100135755/100134935/567241/557797/573492/445190/567444/557714/436594/562939/58081/321421/30518/368239/100536675/563800/563679/323695/324053/170784/565499/324215/30307/447867/30078/406575/322462/556903/571445/100148408/567916/100004398/326050/100135062/565875/100536594/30530/140634/100126803/100002946/449557/432387/415…	response to chemical	crfb4/esr1/cxcr4b/fancc/hmox1a/anxa1a/p2rx1/abhd2a/ndrg1a/p2rx5/ube2j2/il6r/csf3r/lepr/itgb2/rragca/jagn1b/irak3/pparab/slc30a5/si:ch211-282j22.3/baxa/tgfbi/vtg3/aldh2.2/tyk2/ripor2/zgc:136908/cav1/trim33/ube4b/herpud1/igf2b/jak2a/slc25a24/nccrp1/lta4h/sult6b1/socs7/tmem259/foxc1a/stxbp4/mettl3/nucb2b/csf2rb/nr1i2/cxcl8b.1/rxrba/cyp1a/ifnphi3/cxcl8a/saa/pkd2/rel/slc47a4/cxcl20/src/sel1l/pik3r3a/z…
GO:0002432	GO:0002432	5	0.777983	1.55467	0.023109	0.377121	0.352835	4099	tags=100%, list=22%, signal=78%	406397/100002946/406471/100333254/337413	granuloma formation	mmp9/cxcl8a/tnfrsf1a/nfatc2a/stat6
GO:0002544	GO:0002544	5	0.777983	1.55467	0.023109	0.377121	0.352835	4099	tags=100%, list=22%, signal=78%	406397/100002946/406471/100333254/337413	chronic inflammatory response	mmp9/cxcl8a/tnfrsf1a/nfatc2a/stat6
GO:0060397	GO:0060397	8	0.602217	1.37592	0.119718	0.5994	0.5608	4099	tags=62%, list=22%, signal=49%	100536675/30307/30298/30280/337413	growth hormone receptor signaling pathway via JAK-STAT	tyk2/jak2a/jak2b/jak1/stat6
GO:0060396	GO:0060396	11	0.528312	1.31019	0.172945	0.659533	0.617061	4099	tags=45%, list=22%, signal=35%	100536675/30307/30298/30280/337413	growth hormone receptor signaling pathway	tyk2/jak2a/jak2b/jak1/stat6
GO:0060416	GO:0060416	11	0.528312	1.31019	0.172945	0.659533	0.617061	4099	tags=45%, list=22%, signal=35%	100536675/30307/30298/30280/337413	response to growth hormone	tyk2/jak2a/jak2b/jak1/stat6
GO:0071378	GO:0071378	11	0.528312	1.31019	0.172945	0.659533	0.617061	4099	tags=45%, list=22%, signal=35%	100536675/30307/30298/30280/337413	cellular response to growth hormone stimulus	tyk2/jak2a/jak2b/jak1/stat6
GO:0031590	GO:0031590	5	0.624767	1.24849	0.208929	0.698287	0.653319	4097	tags=60%, list=22%, signal=47%	557725/100005300/562076	wybutosine metabolic process	tyw5/lcmt2/tyw1
GO:0031591	GO:0031591	5	0.624767	1.24849	0.208929	0.698287	0.653319	4097	tags=60%, list=22%, signal=47%	557725/100005300/562076	wybutosine biosynthetic process	tyw5/lcmt2/tyw1
GO:0006099	GO:0006099	25	0.399608	1.20921	0.225705	0.720244	0.673862	4095	tags=44%, list=22%, signal=34%	652982/393884/368262/393938/569482/322670/445500/406299/100006589/436850/393926	tricarboxylic acid cycle	ireb2/sdha/dlst/fh/sdhaf2/aco2/sdhdb/sucla2/idh1/suclg1/idh3a
GO:0002063	GO:0002063	12	-0.549651	-1.51723	0.0603663	0.46962	0.439377	4086	tags=58%, list=22%, signal=45%	323597/322056/553365/368229/393405/613246/368489	chondrocyte development	ewsr1a/sulf2b/gnptab/pmm2/atg13/mpi/rflna
GO:0060350	GO:0060350	19	0.541377	1.53659	0.0412698	0.434637	0.406648	4083	tags=37%, list=22%, signal=29%	140423/406397/406420/30548/373882/566945/30105	endochondral bone morphogenesis	jag1b/mmp9/wls/foxd3/mmp14a/mmp14b/wnt5b
GO:0048925	GO:0048925	140	0.333253	1.32155	0.0560399	0.461776	0.432039	4083	tags=31%, list=22%, signal=25%	259252/114447/393650/564338/323695/386966/724006/767657/393679/325084/407656/100141352/678586/352944/352910/560606/100526683/326944/563259/359830/797331/792404/571240/541552/447904/30548/322811/336333/403038/368473/359834/406757/751760/335409/170457/100000764/30767/561411/30679/795670/561159/568518/30369/30105	lateral line system development	esr1/cxcr4b/irf7/ngfrb/cav1/erbb2/mgat5/abhd12/cib2/src/shtn1/kremen1/rtn4b/cxcl12a/mib1/lmln/aldh1l1/prpf4/dcdc2b/fgf10a/slc12a5b/dkk2/tmc2a/eya4/ildr1b/foxd3/atp6v0d1/gna13b/lman2la/scrib/tgfb1a/canx/llgl1/socs3a/s1pr2/ackr3a/stat3/yap1/prox1a/llgl2/wnk1b/lrp5/fzd7a/wnt5b
GO:0048884	GO:0048884	87	0.34408	1.28455	0.103401	0.565923	0.529479	4083	tags=36%, list=22%, signal=28%	393650/564338/323695/386966/724006/767657/393679/100141352/678586/560606/100526683/326944/563259/359830/797331/792404/541552/447904/322811/368473/359834/751760/335409/170457/30767/30679/795670/561159/568518/30369/30105	neuromast development	irf7/ngfrb/cav1/erbb2/mgat5/abhd12/cib2/kremen1/rtn4b/lmln/aldh1l1/prpf4/dcdc2b/fgf10a/slc12a5b/dkk2/eya4/ildr1b/atp6v0d1/scrib/tgfb1a/llgl1/socs3a/s1pr2/stat3/prox1a/llgl2/wnk1b/lrp5/fzd7a/wnt5b
GO:0048583	GO:0048583	1317	0.245653	1.09328	0.132132	0.615797	0.576141	4083	tags=25%, list=22%, signal=21%	393437/560986/100003037/445318/100330617/317743/114447/566054/564021/572849/792085/555476/337795/100330186/767790/565849/100135755/557840/492470/567241/415177/558211/573492/553800/567444/557714/798071/792472/557258/100000647/563802/327214/114401/556813/794234/57931/406397/565714/368239/563800/445088/30400/323695/559454/323904/322348/386966/565499/324215/30307/373874/497616/393643/798009/100004517…	regulation of response to stimulus	ncs1a/pnpla6/cnksr3/nrros/tsc1b/gapdh/cxcr4b/rspo2/trabd2a/kmt5b/ndrg1a/shoc2/dact2/ccdc136b/pdgfab/ppp2r3a/il6r/yjefn3/spire2/lepr/rnf14/dennd4a/rragca/cep55l/irak3/pparab/sec13/cfbl/ptk2ba/kctd13/kcnh2a/tmem33/bcl2l1/znrf3/cdc42se2/axin1/mmp9/wnt7aa/aldh2.2/ripor2/c1qb/b2m/cav1/gpc5a/waca/setd6/erbb2/herpud1/igf2b/jak2a/ripk2/numbl/phactr4b/errfi1a/tmem88b/ccnyl1/socs7/ndr2/tmem259/crb2a/foxc1a…
GO:0003160	GO:0003160	5	-0.597963	-1.24236	0.242081	0.736834	0.689383	4083	tags=80%, list=22%, signal=62%	571786/322248/30766/563933	endocardium morphogenesis	fbn2b/smarce1/tal1/prss23
GO:0051208	GO:0051208	23	0.399212	1.183	0.2688	0.768707	0.719204	4083	tags=43%, list=22%, signal=34%	432387/100149388/567611/352914/572463/353363/558502/100000981/373113/30105	sequestering of calcium ion	pkd2/itpr1b/itpr1a/selenon/ibtk/anxa6/ryk/htr2cl1/bcl2l10/wnt5b
GO:0051282	GO:0051282	23	0.399212	1.183	0.2688	0.768707	0.719204	4083	tags=43%, list=22%, signal=34%	432387/100149388/567611/352914/572463/353363/558502/100000981/373113/30105	regulation of sequestering of calcium ion	pkd2/itpr1b/itpr1a/selenon/ibtk/anxa6/ryk/htr2cl1/bcl2l10/wnt5b
GO:0051283	GO:0051283	23	0.399212	1.183	0.2688	0.768707	0.719204	4083	tags=43%, list=22%, signal=34%	432387/100149388/567611/352914/572463/353363/558502/100000981/373113/30105	negative regulation of sequestering of calcium ion	pkd2/itpr1b/itpr1a/selenon/ibtk/anxa6/ryk/htr2cl1/bcl2l10/wnt5b
GO:2000050	GO:2000050	15	0.41677	1.11504	0.343402	0.806671	0.754724	4083	tags=40%, list=22%, signal=31%	556813/80972/323630/503775/445235/30105	regulation of non-canonical Wnt signaling pathway	znrf3/dvl3a/dvl2/rnf213a/rgs3a/wnt5b
GO:0051209	GO:0051209	22	0.372441	1.09673	0.365971	0.814896	0.762418	4083	tags=41%, list=22%, signal=32%	432387/100149388/567611/352914/572463/558502/100000981/373113/30105	release of sequestered calcium ion into cytosol	pkd2/itpr1b/itpr1a/selenon/ibtk/ryk/htr2cl1/bcl2l10/wnt5b
GO:0001503	GO:0001503	103	0.267419	1.01622	0.430279	0.836225	0.782375	4083	tags=27%, list=22%, signal=21%	570248/432385/369195/560837/58127/100148408/100134855/564772/30575/406420/30632/100002812/567870/280653/557764/373882/797637/406625/100332594/30189/572452/402931/100286814/566945/192315/100009657/568518/30105	ossification	galnt2/spp1/tgfb3/sin3b/runx3/foxc1a/mst1rb/rest/mef2ca/wls/bmp2b/phospho1/cfdp1/trpm7/megf6b/mmp14a/tmem119b/lgmn/tgfbr3/ptch1/bmp1a/slc35b2/rflnb/mmp14b/uxs1/rps6ka3b/lrp5/wnt5b
GO:2000052	GO:2000052	7	0.463125	1.01758	0.465455	0.843678	0.789348	4083	tags=43%, list=22%, signal=33%	80972/323630/30105	positive regulation of non-canonical Wnt signaling pathway	dvl3a/dvl2/wnt5b
GO:0007423	GO:0007423	731	0.222113	0.981242	0.577079	0.881006	0.824272	4083	tags=22%, list=22%, signal=18%	140423/393437/436683/100002113/566270/58123/393323/80973/436676/564734/567241/336007/393650/798071/554102/402935/556734/100334777/393225/30194/100151400/30511/393235/57931/564338/323695/386966/393643/724006/558976/30292/723994/406557/100148408/415184/541320/767657/619201/558937/100302404/393679/569903/405890/100141352/606659/100007441/678586/406420/65225/394141/352910/140818/692352/795492/406696/…	sensory organ development	jag1b/ncs1a/cryba1a/coro1a/slc7a14a/hsf1/rtn4ip1/cdk1/dnase1l1l/adamts10/lepr/rcbtb1/irf7/sec13/marcksa/chm/itgb1a/whrna/dmap1/alcama/cpamd8/msx1b/ttc9c/axin1/ngfrb/cav1/erbb2/phactr4b/mgat5/ranbp9/ndr2/crb2a/mcrs1/foxc1a/msrb3/itga6b/abhd12/disp1/dhx32b/f8/cib2/shrprbck1r/esrrga/kremen1/vgll2b/znf644a/rtn4b/wls/ctsd/dctn2/mib1/ptpra/nphs1/cacnb2a/pgk1/lmln/aldh1l1/tdrd7b/bmp2b/bicdl1/ift172/gpat…
GO:0097553	GO:0097553	31	0.29686	0.92587	0.582555	0.882718	0.825873	4083	tags=35%, list=22%, signal=28%	432387/100149388/567611/352914/572463/568512/558502/561195/100000981/373113/30105	calcium ion transmembrane import into cytosol	pkd2/itpr1b/itpr1a/selenon/ibtk/slc8a4a/ryk/trpv1/htr2cl1/bcl2l10/wnt5b
GO:0009826	GO:0009826	6	0.363561	0.766919	0.767273	0.921235	0.86191	4083	tags=33%, list=22%, signal=26%	336333/30105	unidimensional cell growth	gna13b/wnt5b
GO:0010172	GO:0010172	5	0.388694	0.77674	0.776786	0.923516	0.864044	4083	tags=40%, list=22%, signal=31%	561754/30105	embryonic body morphogenesis	trim71/wnt5b
GO:0060030	GO:0060030	16	0.234368	0.638543	0.893987	0.958048	0.896353	4083	tags=25%, list=22%, signal=19%	30632/568707/558502/30105	dorsal convergence	bmp2b/afp4/ryk/wnt5b
GO:0035567	GO:0035567	39	0.205725	0.674229	0.912913	0.966954	0.904685	4083	tags=23%, list=22%, signal=18%	556813/393533/80972/323630/503775/445235/558502/30369/30105	non-canonical Wnt signaling pathway	znrf3/fzd6/dvl3a/dvl2/rnf213a/rgs3a/ryk/fzd7a/wnt5b
GO:0046854	GO:0046854	27	0.27997	0.853756	0.662441	0.898602	0.840734	4081	tags=37%, list=22%, signal=29%	553629/100002263/394174/560360/564478/555899/406598/561737/564750/562919	phosphatidylinositol phosphate biosynthetic process	pip5k1aa/pik3cb/pik3cd/pip4k2aa/ip6k1/si:ch211-160o17.2/pik3cg/pik3ca/pi4k2b/itpkca
GO:0043647	GO:0043647	16	0.307099	0.836702	0.685127	0.898602	0.840734	4081	tags=38%, list=22%, signal=29%	406290/541511/447910/790916/564478/562919	inositol phosphate metabolic process	itpk1a/ippk/nudt4b/ipmkb/ip6k1/itpkca
GO:0014004	GO:0014004	10	0.645279	1.58009	0.0388738	0.431759	0.403954	4080	tags=70%, list=22%, signal=55%	445318/560193/553423/568405/436895/558034/641560	microglia differentiation	nrros/il34/sumf1/csf1rb/irf8/xpr1b/slc7a7
GO:0014005	GO:0014005	8	0.651279	1.48802	0.0528169	0.450843	0.42181	4080	tags=75%, list=22%, signal=58%	445318/560193/553423/568405/436895/641560	microglia development	nrros/il34/sumf1/csf1rb/irf8/slc7a7
GO:0061515	GO:0061515	72	0.376076	1.35944	0.0617978	0.475014	0.444424	4080	tags=35%, list=22%, signal=27%	445318/564171/560193/30117/100526653/100007394/387000/566920/796551/30724/327268/570228/553423/557048/568405/553330/280650/446117/327056/436895/30480/30264/558436/368415/641560	myeloid cell development	nrros/adnp2b/il34/spi1b/ptpn9a/adnp2a/slc25a37/akap10/tert/melk/sec23b/arhgef3/sumf1/kmt2a/csf1rb/npc1/klf6a/sf3b1/rnf145b/irf8/gata2a/tbx16/jmjd1cb/ptenb/slc7a7
GO:0008219	GO:0008219	514	0.248564	1.08298	0.254717	0.749863	0.701574	4078	tags=26%, list=22%, signal=21%	777607/751764/317743/553310/559355/406837/30094/393507/796934/402935/100000647/58081/114401/30511/393713/100331186/564338/567770/58022/386966/565499/373874/100004398/100170660/378866/553164/550285/378478/497082/436609/325084/407983/567253/327143/692296/100149386/541391/570772/327133/792229/30739/406290/445139/406471/323563/101882478/436868/353314/57923/556103/503609/100329872/792168/678595/100329…	cell death	fbxo11a/bmf2/gapdh/elmo3/bcl2l13/rnf41/slc39a7/stk17b/tfpt/chm/kctd13/baxa/bcl2l1/msx1b/fhit/oma1/ngfrb/atr/casp8/erbb2/herpud1/ripk2/mettl3/si:ch211-195h23.3/ddit4/lats1/cdk10/egfra/xkr8.3/hax1/src/tp53bp2a/atf5b/rhot1a/yaf2/bnipl/faim2a/bcl2a/hyou1/sh3glb1a/tgfbr2b/itpk1a/bag3/tnfrsf1a/bnip3la/si:dkey-118k5.3/egln1b/dusp6/pycard/dync1li1/baxb/atcayb/ing5a/tchp/egln1a/aktip/cts12/card9/melk/hspb…
GO:0012501	GO:0012501	514	0.248564	1.08298	0.254717	0.749863	0.701574	4078	tags=26%, list=22%, signal=21%	777607/751764/317743/553310/559355/406837/30094/393507/796934/402935/100000647/58081/114401/30511/393713/100331186/564338/567770/58022/386966/565499/373874/100004398/100170660/378866/553164/550285/378478/497082/436609/325084/407983/567253/327143/692296/100149386/541391/570772/327133/792229/30739/406290/445139/406471/323563/101882478/436868/353314/57923/556103/503609/100329872/792168/678595/100329…	programmed cell death	fbxo11a/bmf2/gapdh/elmo3/bcl2l13/rnf41/slc39a7/stk17b/tfpt/chm/kctd13/baxa/bcl2l1/msx1b/fhit/oma1/ngfrb/atr/casp8/erbb2/herpud1/ripk2/mettl3/si:ch211-195h23.3/ddit4/lats1/cdk10/egfra/xkr8.3/hax1/src/tp53bp2a/atf5b/rhot1a/yaf2/bnipl/faim2a/bcl2a/hyou1/sh3glb1a/tgfbr2b/itpk1a/bag3/tnfrsf1a/bnip3la/si:dkey-118k5.3/egln1b/dusp6/pycard/dync1li1/baxb/atcayb/ing5a/tchp/egln1a/aktip/cts12/card9/melk/hspb…
GO:0006915	GO:0006915	499	0.246688	1.07165	0.28254	0.77776	0.727674	4078	tags=26%, list=22%, signal=21%	777607/751764/317743/553310/559355/406837/393507/796934/402935/100000647/58081/114401/30511/393713/100331186/564338/567770/58022/386966/565499/373874/100004398/100170660/378866/553164/550285/378478/497082/436609/325084/407983/567253/327143/692296/100149386/541391/570772/327133/792229/30739/445139/406471/323563/101882478/436868/353314/57923/556103/503609/100329872/792168/678595/100329385/378716/56…	apoptotic process	fbxo11a/bmf2/gapdh/elmo3/bcl2l13/rnf41/stk17b/tfpt/chm/kctd13/baxa/bcl2l1/msx1b/fhit/oma1/ngfrb/atr/casp8/erbb2/herpud1/ripk2/mettl3/si:ch211-195h23.3/ddit4/lats1/cdk10/egfra/xkr8.3/hax1/src/tp53bp2a/atf5b/rhot1a/yaf2/bnipl/faim2a/bcl2a/hyou1/sh3glb1a/tgfbr2b/bag3/tnfrsf1a/bnip3la/si:dkey-118k5.3/egln1b/dusp6/pycard/dync1li1/baxb/atcayb/ing5a/tchp/egln1a/aktip/cts12/card9/melk/hspb15/anxa6/ddias/…
GO:0046654	GO:0046654	5	0.448305	0.895863	0.619643	0.890212	0.832884	4076	tags=40%, list=22%, signal=31%	81882/100192219	tetrahydrofolate biosynthetic process	dhfr/gch1
GO:0046653	GO:0046653	15	0.246244	0.65881	0.885533	0.955437	0.893909	4076	tags=27%, list=22%, signal=21%	100526683/100333269/81882/100192219	tetrahydrofolate metabolic process	aldh1l1/aldh1l2/dhfr/gch1
GO:0006760	GO:0006760	18	0.174792	0.489216	0.9744	0.991879	0.928004	4076	tags=22%, list=22%, signal=17%	100526683/100333269/81882/100192219	folic acid-containing compound metabolic process	aldh1l1/aldh1l2/dhfr/gch1
GO:0009396	GO:0009396	7	0.209072	0.459373	0.992727	0.997657	0.93341	4076	tags=29%, list=22%, signal=22%	81882/100192219	folic acid-containing compound biosynthetic process	dhfr/gch1
GO:0010498	GO:0010498	282	0.267317	1.13602	0.174251	0.659533	0.617061	4071	tags=27%, list=22%, signal=22%	100003782/100037384/406816/336088/327215/562939/100000647/692293/325470/393713/57931/393673/799091/563679/170784/565499/30078/555391/571445/566067/569903/378737/562014/322181/83917/568615/565986/562489/436816/406611/405805/570671/335538/556909/334133/100003679/394079/553247/503591/406256/100333714/100144552/445491/559380/405832/386644/30664/406753/30648/436862/100005514/563189/406757/58035/321315…	proteasomal protein catabolic process	trim2a/ube2j2/cul1b/cul2/cul5a/si:ch211-282j22.3/kctd13/commd1/ube2al/fhit/axin1/desi1a/fbxo38/zgc:136908/ube4b/herpud1/nccrp1/trim3b/tmem259/gid8b/shrprbck1r/fbxl2/cdc16/fbxl5/psma6l/sel1l/rnf145a/trim3a/psmb10/fbxw5/trib3/dcaf12/man1a2/fbxo22/ube2g1a/keap1b/atxn3/ubr3/fbxl22/zgc:66427/klhl22/rnf139/crbn/kbtbd12/rffl/ddi2/gsk3ab/derl1/psme1/psma6b/spop/hectd3/canx/fbxw4/calr3b/cul1a/hsp90b1/tnfa…
GO:0048731	GO:0048731	3228	0.227704	1.02058	0.357642	0.811679	0.759409	4069	tags=23%, list=22%, signal=22%	140423/796461/259252/30634/560986/100332642/445318/100005373/492696/553460/368664/394034/436683/564589/114447/404232/259191/567323/553310/566054/565482/571879/30349/117509/572849/432385/58150/100003782/497638/110440200/333938/100002113/406363/566270/560193/562720/58123/100149562/393323/767790/100329702/558206/100126070/80973/554268/566367/565849/336088/322228/436676/557840/564734/30117/369195/266…	system development	jag1b/nrg1/esr1/l1cama/pnpla6/ambra1a/nrros/greb1l/si:dkey-16j16.4/snap29/prmt5/waslb/cryba1a/batf/cxcr4b/chst11/fmr1/efhc2/elmo3/rspo2/hdac6/nin/hoxd3a/klf2b/kmt5b/spp1/hand2/trim2a/dlg2/spock1/myh9a/coro1a/scinlb/slc7a14a/il34/mapk8a/hsf1/pkd1a/rtn4ip1/pdgfab/ulk2/cspg5a/cables1/cdk1/col4a6/abcd1/ppp2r3a/cul2/bhmt/dnase1l1l/yjefn3/adamts10/spi1b/tgfb3/acvrl1/lepr/adamts9/rcbtb1/bmp7a/dnah5l/acv…
GO:1901342	GO:1901342	81	0.365981	1.35976	0.0697674	0.497913	0.465849	4068	tags=32%, list=22%, signal=25%	557840/437007/556734/327214/100004398/406841/140633/436586/436730/64617/100334698/791202/338246/494130/492781/373110/797132/393733/503775/321836/30480/30686/553275/30227/563920/368415	regulation of vasculature development	yjefn3/tspan18a/itgb1a/tmem33/mettl3/tmem184a/per2/ccm2/egfl6/s1pr1/reck/vhl/bmper/unc5b/mvda/birc5a/sirt1/fgf1a/rnf213a/krit1/gata2a/myca/mtdhb/ntn1a/dll4/ptenb
GO:0045765	GO:0045765	73	0.367148	1.32886	0.0814607	0.522558	0.488907	4068	tags=32%, list=22%, signal=25%	557840/437007/556734/327214/406841/140633/436730/64617/100334698/791202/338246/494130/492781/373110/797132/393733/503775/321836/30480/553275/30227/563920/368415	regulation of angiogenesis	yjefn3/tspan18a/itgb1a/tmem33/tmem184a/per2/egfl6/s1pr1/reck/vhl/bmper/unc5b/mvda/birc5a/sirt1/fgf1a/rnf213a/krit1/gata2a/mtdhb/ntn1a/dll4/ptenb
GO:0051093	GO:0051093	138	0.314058	1.24073	0.113208	0.588754	0.55084	4068	tags=26%, list=22%, signal=20%	117509/100329702/557840/30117/30584/393650/406397/100331186/393815/564772/140633/368752/64617/353314/117508/100001171/30632/563834/794176/566470/445095/494130/565508/30300/406625/406614/321836/335409/30189/100002070/30227/100286814/563920/795670/393229/368415	negative regulation of developmental process	klf2b/ulk2/yjefn3/spi1b/bmp7a/irf7/mmp9/oma1/qki2/rest/per2/vat1/s1pr1/dusp6/klf2a/gpr137ba/bmp2b/prtga/igfbp2a/gdf6a/tm4sf4/unc5b/loxl2a/her2/lgmn/irf2bp2b/krit1/socs3a/ptch1/irf4a/ntn1a/rflnb/dll4/llgl2/rbpms2b/ptenb
GO:0016525	GO:0016525	25	0.364395	1.10265	0.34326	0.806671	0.754724	4068	tags=32%, list=22%, signal=25%	557840/140633/64617/494130/321836/30227/563920/368415	negative regulation of angiogenesis	yjefn3/per2/s1pr1/unc5b/krit1/ntn1a/dll4/ptenb
GO:2000181	GO:2000181	25	0.364395	1.10265	0.34326	0.806671	0.754724	4068	tags=32%, list=22%, signal=25%	557840/140633/64617/494130/321836/30227/563920/368415	negative regulation of blood vessel morphogenesis	yjefn3/per2/s1pr1/unc5b/krit1/ntn1a/dll4/ptenb
GO:1901343	GO:1901343	26	0.344489	1.04081	0.420128	0.836225	0.782375	4068	tags=31%, list=22%, signal=24%	557840/140633/64617/494130/321836/30227/563920/368415	negative regulation of vasculature development	yjefn3/per2/s1pr1/unc5b/krit1/ntn1a/dll4/ptenb
GO:0002275	GO:0002275	9	0.314873	0.753636	0.764706	0.921235	0.86191	4068	tags=44%, list=22%, signal=35%	30117/405769/791973/368415	myeloid cell activation involved in immune response	spi1b/syk/cxcr3.2/ptenb
GO:0016043	GO:0016043	3238	0.21786	0.976559	0.665335	0.898602	0.840734	4066	tags=23%, list=22%, signal=22%	327007/30634/560986/569210/100333275/100332642/100148864/553460/568789/394034/368424/317743/445048/114447/399481/404232/259191/567323/565482/101886694/100330741/572849/568076/333938/563056/100002113/566821/406363/777614/554509/368419/393323/565062/100329702/100537402/554268/100149950/566367/751743/565849/259194/567100/557840/571143/492470/100003969/564734/561961/402891/80963/100333407/100332815/1…	cellular component organization	vamp8/l1cama/pnpla6/atxn2/si:dkey-108k21.10/ambra1a/fhdc1/snap29/naa25/waslb/snx9a/gapdh/dnal1/cxcr4b/aldh9a1b/chst11/fmr1/efhc2/hdac6/si:ch211-203d1.3/ccdc88b/kmt5b/hira/myh9a/hcls1/coro1a/ablim3/scinlb/tpcn2/orc1/ccdc80/rtn4ip1/tor1/ulk2/si:ch73-368j24.12/col4a6/si:dkey-22o22.2/abcd1/slc25a42/ppp2r3a/prc1a/kiz/yjefn3/mmp24/spire2/hist1h2a6/adamts10/ppfibp1b/mmgt1/rnd3a/adamts9/si:dkey-108k21.21…
GO:0043254	GO:0043254	103	0.404391	1.53672	0.00518982	0.226095	0.211535	4065	tags=38%, list=22%, signal=30%	100332642/101886694/563056/406363/555805/399482/568195/326023/436609/777623/791177/336381/799355/571256/553729/565410/436911/393550/559490/337591/569129/100332332/559106/432375/550487/445223/415204/557912/445212/431730/100002872/406240/569585/554177/327029/474327/321585/447869/556762	regulation of protein-containing complex assembly	ambra1a/si:ch211-203d1.3/hcls1/scinlb/vaspa/arpc5b/napbb/zgc:66447/hax1/zgc:154093/zgc:158689/cotl1/pfn1/wasa/dbnlb/capga/preb/arpc5la/tppp2/fam49ba/zdhhc12b/zdhhc12a/ambra1b/twf1b/vaspb/nek7/arpc3/ssh2b/fam49al/cdc42ep4a/cyfip2/mtpn/sptbn5/sar1b/capza1a/capza1b/psmc6/tmod2/add3a
GO:0032271	GO:0032271	86	0.409412	1.52794	0.00742342	0.242033	0.226447	4065	tags=37%, list=22%, signal=29%	100332642/101886694/563056/406363/555805/399482/326023/436609/777623/791177/336381/799355/571256/553729/565410/393550/559490/337591/559106/432375/550487/415204/557912/445212/431730/100002872/406240/569585/327029/474327/447869/556762	regulation of protein polymerization	ambra1a/si:ch211-203d1.3/hcls1/scinlb/vaspa/arpc5b/zgc:66447/hax1/zgc:154093/zgc:158689/cotl1/pfn1/wasa/dbnlb/capga/arpc5la/tppp2/fam49ba/ambra1b/twf1b/vaspb/arpc3/ssh2b/fam49al/cdc42ep4a/cyfip2/mtpn/sptbn5/capza1a/capza1b/tmod2/add3a
GO:0051016	GO:0051016	19	0.383182	1.08758	0.355556	0.811679	0.759409	4065	tags=37%, list=22%, signal=29%	406363/565410/432375/406240/327029/474327/556762	barbed-end actin filament capping	scinlb/capga/twf1b/mtpn/capza1a/capza1b/add3a
GO:0043244	GO:0043244	56	0.294987	1.03445	0.407725	0.829847	0.776407	4065	tags=29%, list=22%, signal=22%	406363/324573/100000896/565649/565410/407723/565533/432375/323208/406240/569585/327029/474327/492341/447869/556762	regulation of protein-containing complex disassembly	scinlb/ogfod1/rubcn/fyco1a/capga/smcr8b/map1sb/twf1b/tmem39a/mtpn/sptbn5/capza1a/capza1b/pcf11/tmod2/add3a
GO:0032984	GO:0032984	116	0.255007	0.985606	0.490272	0.851662	0.796817	4065	tags=28%, list=22%, signal=22%	406363/563679/324573/568195/100000896/394091/565649/326974/565410/503530/555970/568573/403001/393566/407723/565533/432375/393209/541406/436994/564342/378838/437013/323208/406240/100331225/569585/327029/474327/492341/447869/556762	protein-containing complex disassembly	scinlb/zgc:136908/ogfod1/napbb/rubcn/sh3gl2a/fyco1a/gabarapa/capga/mtrf1/snx14/mical1/cfl2/pym1/smcr8b/map1sb/twf1b/kif18a/lamp2/tfip11/mfsd8/sh3gl1b/eef2k/tmem39a/mtpn/atad2b/sptbn5/capza1a/capza1b/pcf11/tmod2/add3a
GO:0031333	GO:0031333	46	0.252636	0.861207	0.682014	0.898602	0.840734	4065	tags=28%, list=22%, signal=22%	101886694/406363/565410/569129/100332332/432375/557912/406240/569585/327029/474327/447869/556762	negative regulation of protein-containing complex assembly	si:ch211-203d1.3/scinlb/capga/zdhhc12b/zdhhc12a/twf1b/ssh2b/mtpn/sptbn5/capza1a/capza1b/tmod2/add3a
GO:0030837	GO:0030837	41	0.242664	0.806061	0.759232	0.919225	0.860029	4065	tags=27%, list=22%, signal=21%	101886694/406363/565410/432375/557912/406240/569585/327029/474327/447869/556762	negative regulation of actin filament polymerization	si:ch211-203d1.3/scinlb/capga/twf1b/ssh2b/mtpn/sptbn5/capza1a/capza1b/tmod2/add3a
GO:0032272	GO:0032272	41	0.242664	0.806061	0.759232	0.919225	0.860029	4065	tags=27%, list=22%, signal=21%	101886694/406363/565410/432375/557912/406240/569585/327029/474327/447869/556762	negative regulation of protein polymerization	si:ch211-203d1.3/scinlb/capga/twf1b/ssh2b/mtpn/sptbn5/capza1a/capza1b/tmod2/add3a
GO:0043242	GO:0043242	42	0.231237	0.770367	0.814815	0.93358	0.87346	4065	tags=26%, list=22%, signal=20%	406363/100000896/565410/432375/323208/406240/569585/327029/474327/447869/556762	negative regulation of protein-containing complex disassembly	scinlb/rubcn/capga/twf1b/tmem39a/mtpn/sptbn5/capza1a/capza1b/tmod2/add3a
GO:0010639	GO:0010639	89	0.214826	0.802505	0.819048	0.934473	0.874295	4065	tags=24%, list=22%, signal=18%	101886694/406363/100331186/336439/567006/550477/368752/565410/447907/407723/432375/560881/317763/557912/323208/406240/569585/327029/474327/447869/556762	negative regulation of organelle organization	si:ch211-203d1.3/scinlb/oma1/zwilch/bub1bb/arpin/vat1/capga/lcmt1/smcr8b/twf1b/mtm1/ttk/ssh2b/tmem39a/mtpn/sptbn5/capza1a/capza1b/tmod2/add3a
GO:0051261	GO:0051261	63	0.192948	0.690907	0.934081	0.97384	0.911127	4065	tags=24%, list=22%, signal=19%	406363/394091/565410/568573/403001/565533/432375/393209/378838/406240/569585/327029/474327/447869/556762	protein depolymerization	scinlb/sh3gl2a/capga/mical1/cfl2/map1sb/twf1b/kif18a/sh3gl1b/mtpn/sptbn5/capza1a/capza1b/tmod2/add3a
GO:1902742	GO:1902742	13	0.272339	0.700283	0.843393	0.943185	0.882446	4064	tags=23%, list=22%, signal=18%	497082/368473/492647	apoptotic process involved in development	xkr8.3/scrib/angptl4
GO:0060561	GO:0060561	8	0.257537	0.588411	0.927817	0.973385	0.910701	4064	tags=25%, list=22%, signal=20%	368473/492647	apoptotic process involved in morphogenesis	scrib/angptl4
GO:0006364	GO:0006364	153	-0.40166	-1.87785	1.52527e-06	0.000849068	0.00079439	4062	tags=47%, list=22%, signal=37%	386642/326718/406268/571210/613144/321769/317739/321183/436643/406321/445391/321897/321127/767802/402823/550247/100004610/286787/474329/321133/550234/550350/286777/792923/321652/100333127/566022/415167/406587/794079/797198/317639/572367/386632/550514/450057/378844/406275/724049/192312/335049/321059/492761/393220/321247/407084/30228/442932/393596/553787/553641/322251/553574/569468/393282/436587/10…	rRNA processing	ngdn/esf1/riok1/mrpl44/dkc1/nsa2/ppan/rrp36/tsr3/srfbp1/nop10/gnl3/ddx18/tfb1m/bxdc2/exosc7/pop7/utp25/c1d/nop14/exosc2/mrto4/ddx54/mrm3b/wdr12/rexo4/fdxacb1/lsm6/rpf2/pdcd11/rrp8/tsr2/bud23/ddx49/utp23/exosc9/ddx27/fbl/krr1/mak16/ebna1bp2/rrp1/tbl3/ythdf2/ftsj3/riok2/pes/gnl3l/wdr46/pop4/eri1/rpl7l1/pin4/tfb2m/snu13a/ltv1/rbfa/znhit3/exosc8/wdr75/pop5/tsr1/pwp2h/nol6/utp15/riok3/mettl5/rrp15/met…
GO:0016072	GO:0016072	167	-0.394268	-1.85687	1.37192e-06	0.000849068	0.00079439	4062	tags=47%, list=22%, signal=37%	386642/326718/406268/571210/613144/321769/317739/321183/436643/406321/445391/321897/321127/767802/492353/402823/550247/100004610/286787/474329/321133/550234/449647/550350/286777/792923/321652/100333127/566022/415167/406587/100536129/794079/797198/445170/317639/572367/386632/550514/450057/378844/406275/724049/192312/335049/321059/492761/393220/321247/407084/30228/442932/393596/553787/553641/322251…	rRNA metabolic process	ngdn/esf1/riok1/mrpl44/dkc1/nsa2/ppan/rrp36/tsr3/srfbp1/nop10/gnl3/ddx18/tfb1m/ddx11/bxdc2/exosc7/pop7/utp25/c1d/nop14/exosc2/taf1b/mrto4/ddx54/mrm3b/wdr12/rexo4/fdxacb1/lsm6/rpf2/kdm2bb/pdcd11/rrp8/polr2eb/tsr2/bud23/ddx49/utp23/exosc9/ddx27/fbl/krr1/mak16/ebna1bp2/rrp1/tbl3/ythdf2/ftsj3/riok2/pes/gnl3l/wdr46/pop4/eri1/rpl7l1/pin4/tfb2m/snu13a/ltv1/rbfa/znhit3/exosc8/wdr75/pop5/tsr1/pwp2h/pelo/n…
GO:0003171	GO:0003171	25	0.441309	1.33539	0.131661	0.614747	0.575159	4061	tags=40%, list=22%, signal=31%	556734/432387/664761/117508/100331455/572430/321836/751760/30480/793949	atrioventricular valve development	itgb1a/pkd2/id4/klf2a/adap2/hace1/krit1/llgl1/gata2a/tmsb4x
GO:0003181	GO:0003181	18	0.385784	1.07975	0.3712	0.817925	0.765253	4061	tags=33%, list=22%, signal=26%	556734/117508/572430/321836/30480/793949	atrioventricular valve morphogenesis	itgb1a/klf2a/hace1/krit1/gata2a/tmsb4x
GO:0003179	GO:0003179	22	0.310509	0.91436	0.608347	0.887687	0.830522	4061	tags=27%, list=22%, signal=21%	556734/117508/572430/321836/30480/793949	heart valve morphogenesis	itgb1a/klf2a/hace1/krit1/gata2a/tmsb4x
GO:0000184	GO:0000184	24	0.293887	0.881319	0.646497	0.895479	0.837813	4059	tags=33%, list=22%, signal=26%	100334020/556592/562557/393566/566608/555838/192325/565522	nuclear-transcribed mRNA catabolic process, nonsense-mediated decay	smg6/nbas/smg9/pym1/upf3a/dhx34/ncbp2/pnrc2
GO:0006275	GO:0006275	19	-0.372614	-1.15732	0.268817	0.768707	0.719204	4058	tags=42%, list=22%, signal=33%	30678/325855/798657/393967/566787/565952/799015/445395	regulation of DNA replication	pcna/timeless/pdgfba/pds5a/cdt1/e2f8/dbf4/esco2
GO:0046688	GO:0046688	13	0.279854	0.719606	0.822186	0.936109	0.875826	4057	tags=31%, list=22%, signal=24%	30068/322811/678623/447914	response to copper ion	cat/atp6v0d1/slc11a2/cox17
GO:1902905	GO:1902905	35	0.356278	1.13825	0.280431	0.777004	0.726967	4056	tags=34%, list=22%, signal=27%	555805/326023/777623/791177/799355/550487/563843/100329779/405801/431730/553757/394056	positive regulation of supramolecular fiber organization	vaspa/zgc:66447/zgc:154093/zgc:158689/pfn1/vaspb/synpo2la/rock1/rbm24a/cdc42ep4a/ppm1f/wasf2
GO:0051495	GO:0051495	38	0.33627	1.09494	0.339367	0.805771	0.753881	4056	tags=32%, list=22%, signal=25%	555805/326023/777623/791177/799355/550487/563843/100329779/405801/431730/553757/394056	positive regulation of cytoskeleton organization	vaspa/zgc:66447/zgc:154093/zgc:158689/pfn1/vaspb/synpo2la/rock1/rbm24a/cdc42ep4a/ppm1f/wasf2
[truncated: 3,910 more rows]
